# Supplementary material for: Development of examination objectives for the Korean paramedic and emergency medical technician examination: a survey study
Source: J Educ Eval Health Prof. 2024 Jun 12;21:13. doi: 10.3352/jeehp.2024.21.13 (PMC11239538; doi:10.3352/jeehp.2024.21.13)
Supplement: Supplementary file 1 [file jeehp-21-13-dataset1.xlsx]

## Sheet: Sheet1
Dataset 1. Responsse of 4489 participants
Number	설문지 번호	Age	gender	1 paramedics, 2 EMT	certificate year	experiments	work station	Identifying nature of call	Identifying nature of call	Identifying nature of call	Identifying location of patient	Identifying location of patient	Identifying location of patient	Identifying number of patient	Identifying number of patient	Identifying number of patient	Identifying hazmat	Identifying hazmat	Identifying hazmat	Identifying required resources	Identifying required resources	Identifying required resources	Identifying patient’s chief complaint	Identifying patient’s chief complaint	Identifying patient’s chief complaint	Identifying patient’s age & sex	Identifying patient’s age & sex	Identifying patient’s age & sex	Determining priority of response	Determining priority of response	Determining priority of response	Informing state of patient	Informing state of patient	Informing state of patient	Informing condition of scene	Informing condition of scene	Informing condition of scene	Requesting additional resources	Requesting additional resources	Requesting additional resources	Informing basic CPR	Informing basic CPR	Informing basic CPR	Informing AED	Informing AED	Informing AED	Informing first aid	Informing first aid	Informing first aid
								Frequency	Importance	Difficulty	Frequency	Importance	Difficulty	Frequency	Importance	Difficulty	Frequency	Importance	Difficulty	Frequency	Importance	Difficulty	Frequency	Importance	Difficulty	Frequency	Importance	Difficulty	Frequency	Importance	Difficulty	Frequency	Importance	Difficulty	Frequency	Importance	Difficulty	Frequency	Importance	Difficulty	Frequency	Importance	Difficulty	Frequency	Importance	Difficulty	Frequency	Importance	Difficulty
1	127	35	M	1	2010	Over 3 year	Fire station	6	6	4	6	6	3	6	6	3	5	6	4	6	6	3	6	6	4	5	6	4	6	6	5	6	6	4	6	6	4	6	6	5	6	6	5	6	6	5	6	6	5
2	128	30	F	1	2014	Over 3 year	Fire station	6	6	4	6	6	4	6	6	4	6	6	4	6	6	4	6	6	4	6	6	5	6	6	5	6	6	5	6	6	5	6	6	5	6	6	6	5	6	6	6	6	6
3	129	35	F	1	2010	Over 3 year	Fire station	1	6	4	1	6	5	1	6	3	1	5	5	1	4	4	1	6	5	1	5	3	1	6	5	1	6	4	1	6	4	1	5	4	1	5	5	1	5	5	1	5	5
4	130	46	M	1	1998	Over 3 year	Fire station	6	6	4	6	6	5	6	6	2	4	5	6	5	5	5	6	6	3	4	5	3	6	5	5	5	6	4	6	6	5	6	5	4	6	6	4	6	6	4	6	6	4
5	131	26	F	1	2019	Under 3 year	Hospital	1	6	2	1	6	2	1	6	2	1	6	2	1	6	4	1	6	2	1	2	1	1	6	4	1	6	4	1	6	4	1	6	4	1	6	2	1	6	2	1	6	2
6	132	27	F	1	2018	Over 3 year	Hospital	Pass	Pass	Pass	Pass	Pass	Pass	Pass	Pass	Pass	Pass	Pass	Pass	Pass	Pass	Pass	Pass	Pass	Pass	Pass	Pass	Pass	Pass	Pass	Pass	Pass	Pass	Pass	Pass	Pass	Pass	Pass	Pass	Pass	Pass	Pass	Pass	Pass	Pass	Pass	Pass	Pass	Pass
7	133	30	F	1	2016	Over 3 year	Hospital	Pass	Pass	Pass	Pass	Pass	Pass	Pass	Pass	Pass	Pass	Pass	Pass	Pass	Pass	Pass	Pass	Pass	Pass	Pass	Pass	Pass	Pass	Pass	Pass	Pass	Pass	Pass	Pass	Pass	Pass	Pass	Pass	Pass	Pass	Pass	Pass	Pass	Pass	Pass	Pass	Pass	Pass
8	134	25	F	1	2020	Under 3 year	Hospital	1	6	2	1	6	1	1	6	1	1	6	2	1	6	2	1	6	2	1	6	1	1	6	2	1	6	3	1	6	2	1	6	2	1	6	1	1	6	1	1	6	1
9	135	26	F	1	2020	Under 3 year	Hospital	6	5	2	6	5	2	6	5	2	6	5	2	6	5	2	6	5	2	6	5	2	6	5	2	6	5	2	6	5	2	6	5	2	6	5	2	6	5	2	6	5	2
10	201	25	F	1	2019	Over 3 year	Hospital	6	6	6	6	6	5	6	6	4	3	6	5	4	6	6	6	6	6	6	6	5	3	5	4	5	6	5	4	6	4	4	5	4	5	6	5	5	6	5	5	5	5
11	204	41	M	1	2003	Over 3 year	Fire station	5	5	3	5	5	3	4	5	3	5	5	4	5	5	4	5	5	3	5	5	3	5	5	4	5	5	4	5	5	4	4	5	4	4	5	4	3	5	5	3	5	5
12	205	28	F	1	2016	Over 3 year	Industry	3	6	1	5	6	2	5	6	1	5	6	3	5	5	4	5	6	2	5	6	2	6	6	3	6	6	1	6	6	1	2	5	2	1	5	5	1	5	5	1	5	5
13	206	26	M	1	2021	Under 3 year	Hospital	5	5	1	3	5	3	2	4	1	2	4	4	4	5	1	5	6	1	5	6	1	2	5	1	2	5	1	2	4	1	2	4	1	1	6	4	1	6	4	1	6	4
14	209	30	F	1	2015	Over 3 year	Industry	6	6	2	6	6	2	5	6	2	6	6	2	6	6	2	6	6	2	6	6	2	6	6	2	6	6	2	6	6	2	6	6	2	4	5	2	4	5	2	6	5	2
15	221	29	M	1	2016	Over 3 year	Hospital	6	6	2	6	3	1	6	6	2	6	6	3	6	6	2	6	6	2	6	6	2	1	6	2	1	6	2	1	6	2	1	6	2	1	6	3	1	6	3	1	6	3
16	223	34	F	1	2011	Over 3 year	Hospital	Pass	Pass	Pass	Pass	Pass	Pass	Pass	Pass	Pass	Pass	Pass	Pass	Pass	Pass	Pass	Pass	Pass	Pass	Pass	Pass	Pass	Pass	Pass	Pass	Pass	Pass	Pass	Pass	Pass	Pass	Pass	Pass	Pass	Pass	Pass	Pass	Pass	Pass	Pass	Pass	Pass	Pass
17	224	28	M	1	2019	Over 3 year	Hospital	5	5	2	4	5	2	4	5	2	4	5	2	2	5	2	6	5	3	6	5	3	2	4	4	2	4	4	2	4	4	2	4	4	2	4	4	2	4	4	2	4	4
18	225	27	M	1	2021	Under 3 year	Hospital	Pass	Pass	Pass	Pass	Pass	Pass	Pass	Pass	Pass	Pass	Pass	Pass	Pass	Pass	Pass	Pass	Pass	Pass	Pass	Pass	Pass	Pass	Pass	Pass	Pass	Pass	Pass	Pass	Pass	Pass	Pass	Pass	Pass	Pass	Pass	Pass	Pass	Pass	Pass	Pass	Pass	Pass
19	111	43	M	1	2001	Over 3 year	Fire station	6	6	2	6	6	1	6	6	1	4	6	1	6	6	1	6	6	1	6	6	1	66	6	3	6	6	3	6	6	3	6	6	3	6	6	4	6	6	5	6	6	4
20	115	31	M	1	2017	Over 3 year	Fire station	6	6	4	6	6	4	6	6	3	6	6	3	6	6	4	6	6	5	6	6	2	6	6	2	6	6	2	6	6	1	6	6	3	6	6	1	6	6	2	6	6	2
21	116	32	F	1	2013	Over 3 year	Fire station	6	6	1	6	6	1	6	6	1	2	5	4	4	5	2	6	5	1	6	5	1	6	5	4	6	5	1	6	5	1	6	5	1	6	5	1	2	5	1	5	5	1
22	120	35	F	1	2009	Over 3 year	Fire station	6	6	1	6	6	2	6	6	1	4	6	1	6	6	1	6	6	1	6	6	1	6	6	1	6	6	1	6	6	1	6	6	1	3	6	3	1	6	6	5	6	2
23	121	45	F	1	1997	Over 3 year	Fire station	6	6	6	6	6	6	6	6	6	6	6	6	6	6	6	6	6	6	6	6	6	6	6	6	6	6	6	6	6	6	6	6	6	6	6	6	6	6	6	6	6	6
24	122	35	M	1	2012	Over 3 year	Fire station	6	5	1	6	5	2	6	5	2	6	5	2	6	6	2	6	5	4	6	5	2	6	6	5	6	5	5	5	5	5	5	5	5	6	6	4	6	6	4	6	6	4
25	123	41	M	1	2003	Over 3 year	Fire station	6	6	1	6	6	1	5	5	4	1	2	6	6	5	6	6	6	1	6	6	1	1	1	3	6	6	6	6	4	5	4	5	4	2	6	3	2	6	3	6	6	5
26	215	26	F	1	2019	Under 3 year	Hospital	Pass	Pass	Pass	Pass	Pass	Pass	Pass	Pass	Pass	Pass	Pass	Pass	Pass	Pass	Pass	Pass	Pass	Pass	Pass	Pass	Pass	Pass	Pass	Pass	Pass	Pass	Pass	Pass	Pass	Pass	Pass	Pass	Pass	Pass	Pass	Pass	Pass	Pass	Pass	Pass	Pass	Pass
27	216	34	M	1	2010	Over 3 year	Hospital	1	1	1	1	1	1	1	1	1	1	1	1	1	1	1	1	1	1	1	1	1	1	1	1	1	1	1	1	1	1	1	1	1	1	1	1	1	1	1	1	1	1
28	219	25	F	1	2020	Under 3 year	Hospital	1	1	1	1	1	1	1	1	1	1	1	1	1	1	1	1	1	1	1	1	1	1	1	1	1	1	1	1	1	1	1	1	1	1	1	1	1	1	1	1	1	1
29	220	33	M	1	2011	Over 3 year	Hospital	1	5	4	1	5	4	1	5	4	1	5	4	1	5	4	1	5	4	1	5	4	1	5	4	1	5	4	1	5	4	1	5	4	1	5	4	1	5	4	1	5	4
30	124	47	F	1	1997	Over 3 year	Fire station	6	6	6	6	6	6	6	6	6	6	6	6	6	6	6	6	6	6	6	6	6	6	6	6	6	6	6	6	6	6	6	6	6	6	6	6	6	6	6	6	6	6
31	125	41	M	1	2003	Over 3 year	Fire station	6	6	4	6	6	4	6	6	4	6	6	4	6	6	4	6	6	4	6	6	4	1	6	4	1	6	4	1	6	4	1	6	4	1	6	4	1	6	4	1	6	4
32	126	28	M	1	2016	Over 3 year	Fire station	1	5	2	1	5	2	1	5	2	1	4	2	1	5	2	1	5	2	1	4	2	1	4	2	1	5	2	1	5	4	1	5	4	1	6	4	1	5	2	1	6	4
33	341	33	F	1	2012	Over 3 year	Fire station	6	6	4	6	6	5	6	6	3	4	6	4	6	6	3	6	6	4	6	6	4	5	6	3	6	6	3	6	6	3	4	6	3	4	6	4	4	6	5	5	6	3
34	342	25	F	1	2022	Under 3 year	Fire station	6	6	1	6	6	3	6	6	2	6	6	3	6	6	2	6	6	1	6	5	1	6	6	1	6	6	3	6	6	2	4	6	2	4	6	1	4	6	1	4	6	3
35	343	36	M	1		Over 3 year	Fire station	6	6	4	6	6	3	6	6	3	5	6	3	5	6	3	6	6	4	6	6	4	6	6	4	6	6	4	6	6	4	6	6	2	6	6	2	6	6	2	6	6	2
36	71	26	M	1	2019	Over 3 year	Fire station	6	6	2	6	6	1	6	5	1	4	5	2	5	6	4	6	6	3	6	6	1	1	4	4	1	6	5	1	6	5	1	5	4	1	6	6	1	6	6	1	6	4
37	65	28	M	1	2021	Under 3 year	Fire station	6	6	3	6	6	3	6	6	3	6	6	3	6	6	3	6	6	4	6	6	3	6	6	3	6	6	4	6	6	4	5	6	4	6	6	4	4	6	3	6	6	3
38	63	36	M	1	2012	Over 3 year	Fire station	6	6	2	6	6	2	6	6	2	4	4	5	6	6	3	6	6	2	6	6	1	6	6	3	6	4	3	6	4	2	6	5	2	6	6	3	1	1	5	3	4	4
39	58	30	M	1	2017	Over 3 year	Fire station	6	6	1	6	6	1	4	6	1	2	6	4	6	6	3	6	6	1	6	6	1	6	6	1	4	6	1	4	6	1	5	6	1	6	6	1	6	6	1	6	6	1
40	52	33	M	1	2011	Over 3 year	Fire station	6	6	4	6	6	4	6	6	3	4	6	5	5	5	4	6	5	3	5	5	3	6	5	3	6	5	3	6	5	3	5	5	3	2	6	4	2	6	4	4	6	4
41	54	32	M	1	2016	Over 3 year	Fire station	6	6	2	6	6	2	6	6	2	6	6	2	6	6	2	6	6	2	6	6	2	6	6	2	6	6	2	6	6	2	6	6	2	4	6	3	4	6	3	6	6	3
42	72	32	M	1	2016	Over 3 year	Fire station	6	5	1	6	5	1	6	6	1	6	6	1	6	6	1	6	6	1	6	6	1	6	6	1	6	5	1	6	5	1	6	5	1	6	6	1	6	6	1	6	6	1
43	61	55	M	1	2002	Over 3 year	Fire station	1	5	6	1	5	5	1	5	1	1	3	5	1	5	5	1	5	6	1	4	1	1	4	3	1	5	2	1	4	2	1	3	3	1	4	5	1	3	6	1	Pass	6
44	69	43	M	1	2005	Over 3 year	Fire station	6	5	3	4	4	3	5	5	3	5	5	3	6	6	3	6	6	3	6	6	3	6	5	Pass	6	5	Pass	6	5	Pass	6	5	Pass	6	6	Pass	6	6	Pass	6	6	Pass
45	68	29	M	1	2018	Under 3 year	Fire station	6	6	4	4	6	5	3	6	4	5	6	3	5	6	4	5	6	5	5	6	4	4	6	5	3	6	4	4	6	5	4	6	5	4	6	5	5	6	4	5	6	5
46	66	35	M	1	2013	Over 3 year	Fire station	5	5	4	5	5	4	4	5	4	5	4	3	5	4	3	6	6	4	6	6	4	1	6	6	6	6	6	6	6	6	6	6	6	6	6	4	4	6	4	6	6	4
47	350	27	F	1	2018	Over 3 year	Fire station	6	6	1	6	6	1	5	6	1	1	5	3	6	5	2	6	6	1	5	5	1	5	5	1	5	6	1	6	6	2	6	6	2	6	6	4	6	6	4	6	6	2
48	136	26	M	1	2017	Over 3 year	Army	1	6	2	1	5	2	1	5	2	1	4	5	1	4	5	1	6	2	1	5	2	1	5	4	1	4	3	1	4	3	1	4	3	1	6	2	1	6	2	1	6	2
49	137	33	F	1	2013	Over 3 year	Hospital	1	6	2	1	6	2	1	5	2	1	4	2	1	3	4	4	6	2	3	4	2	1	3	2	1	6	4	1	6	3	1	5	3	1	5	3	1	5	3	1	5	3
50	138	28	F	1	2018	Over 3 year	Hospital	4	5	3	2	5	3	2	5	3	2	5	3	2	5	3	5	6	4	5	5	4	2	5	4	2	6	3	2	6	4	2	5	4	1	6	6	1	6	6	1	6	6
51	139	37	F	1	2007	Over 3 year	Hospital	1	6	3	1	6	4	1	6	3	1	6	3	1	6	3	1	6	3	1	6	3	1	6	4	1	6	4	1	6	4	1	6	4	1	6	3	1	6	3	1	6	3
52	140	33	F	1	2012	Over 3 year	Hospital	1	6	2	1	6	2	1	5	2	1	5	3	4	6	3	4	6	4	5	5	2	1	6	4	1	6	3	1	6	3	1	6	4	1	6	3	1	6	3	1	6	3
53	141	33	F	1	2011	Over 3 year	Hospital	4	4	2	1	4	2	1	4	2	1	4	2	1	4	2	5	5	4	5	5	4	1	1	3	1	1	3	1	1	3	1	1	3	1	4	3	1	4	3	1	4	3
54	148	30	M	1	2017	Over 3 year	Coast Guard	5	6	2	5	6	2	5	6	2	5	6	2	5	6	2	6	6	3	6	6	2	1	6	3	1	6	3	1	6	3	1	6	3	4	6	2	4	6	2	4	6	2
55	149	30	F	1	2018	Over 3 year	Coast Guard	6	6	2	6	6	2	6	6	2	6	6	3	6	6	2	6	6	2	6	6	2	1	6	3	1	6	2	1	6	2	1	6	2	4	6	2	4	6	2	4	6	2
56	150	28	M	1	2019	Over 3 year	Coast Guard	6	6	2	6	6	2	6	6	2	6	6	2	5	6	2	6	6	2	6	6	2	1	6	3	1	6	2	1	6	2	1	6	3	4	6	2	4	6	2	4	6	2
57	142	31	F	1	2014	Over 3 year	Hospital	Pass	Pass	Pass	Pass	Pass	Pass	Pass	Pass	Pass	Pass	Pass	Pass	Pass	Pass	Pass	Pass	Pass	Pass	Pass	Pass	Pass	Pass	Pass	Pass	Pass	Pass	Pass	Pass	Pass	Pass	Pass	Pass	Pass	Pass	Pass	Pass	Pass	Pass	Pass	Pass	Pass	Pass
58	143	29	F	1	2016	Over 3 year	Hospital	1	6	1	1	6	1	1	6	1	1	6	1	1	6	2	6	6	1	6	6	1	1	6	2	1	6	1	1	6	1	1	6	1	1	6	2	1	6	2	1	6	2
59	144	37	F	1	2008	Over 3 year	Hospital	Pass	Pass	Pass	Pass	Pass	Pass	Pass	Pass	Pass	Pass	Pass	Pass	Pass	Pass	Pass	Pass	Pass	Pass	Pass	Pass	Pass	Pass	Pass	Pass	Pass	Pass	Pass	Pass	Pass	Pass	Pass	Pass	Pass	Pass	Pass	Pass	Pass	Pass	Pass	Pass	Pass	Pass
60	145	25	F	1	2020	Over 3 year	Hospital	1	6	3	1	6	3	1	6	2	1	6	3	1	6	4	1	6	3	1	5	1	1	5	5	1	6	5	1	6	4	1	5	3	1	6	6	1	6	6	1	6	5
61	146	38	M	1	2012	Over 3 year	Hospital	1	6	1	1	6	1	3	6	1	1	6	1	1	6	1	6	5	1	6	5	1	1	5	1	1	5	1	1	5	1	1	5	1	1	5	6	1	5	6	1	5	6
62	338	40	M	1	2009	Over 3 year	Fire station	5	5	3	6	6	4	5	6	5	3	4	3	3	3	4	6	5	3	6	4	5	4	4	Pass	5	5	2	5	5	3	3	5	4	6	6	3	6	6	4	6	5	4
63	337	30	M	1	2015	Over 3 year	Fire station	6	6	1	6	6	1	6	6	1	6	6	3	6	6	1	6	6	1	6	6	1	6	6	1	6	6	1	6	6	1	6	6	1	6	6	4	6	6	4	6	6	4
64	152	28	F	1	2017	Over 3 year	Hospital	6	6	2	6	6	2	6	6	2	6	6	2	6	6	4	6	6	6	6	6	1	6	6	6	6	6	6	6	6	5	6	6	6	6	6	6	6	6	6	6	6	6
65	153	34	F	1	2014	Over 3 year	Hospital	2	6	2	2	6	2	2	6	2	2	6	2	2	6	2	2	6	2	2	6	2	1	6	2	1	6	2	1	6	2	1	6	2	1	6	2	1	6	2	1	6	2
66	154	35	F	1	2010	Over 3 year	Hospital	1	5	1	1	6	1	1	5	1	1	5	6	1	5	6	1	6	1	1	6	1	1	5	6	1	5	6	1	5	6	1	5	6	1	6	3	1	5	3	1	6	3
67	156	24	M	1	2022	Under 3 year	Army	6	6	1	6	6	1	6	6	1	5	5	4	4	4	4	6	6	3	6	6	2	4	4	4	6	6	4	6	6	2	4	5	3	3	5	5	3	6	5	5	5	5
68	172	29	F	1	2016	Over 3 year	Fire station	6	6	3	5	6	3	5	6	3	2	6	3	5	6	5	6	6	3	6	6	3	3	6	4	3	6	4	4	6	4	4	6	4	1	6	6	1	5	6	4	6	6
69	174	31	M	1	2013	Over 3 year	Fire station	1	6	5	1	6	5	1	6	3	1	6	6	1	6	6	1	6	4	1	6	5	1	6	5	1	6	4	1	6	6	1	6	6	1	6	6	1	6	6	1	6	6
70	176	27	M	1	2017	Over 3 year	Fire station	6	6	4	6	6	3	6	6	4	6	6	4	6	6	4	6	6	4	6	6	4	4	6	3	4	6	4	4	6	4	6	6	3	6	6	4	5	6	4	6	6	4
71	178	32	M	1	2014	Over 3 year	Fire station	6	6	1	6	6	1	6	6	1	2	6	4	6	6	3	6	6	1	6	6	1	6	6	1	6	6	3	6	6	3	2	6	3	2	6	4	2	6	4	2	6	4
72	182	24	F	1	2021	Under 3 year	Army	6	6	2	6	6	2	6	6	2	4	5	2	5	6	2	6	6	2	6	6	2	5	6	2	6	6	2	6	6	2	4	5	2	4	4	3	4	4	3	4	5	3
73	186	40	F	1	2006	Over 3 year	Fire station	5	6	1	6	6	1	4	6	1	1	5	4	5	6	4	6	6	1	6	6	1	1	6	2	4	6	1	4	6	1	3	6	1	1	6	2	1	6	2	1	6	2
74	188	43	F	1		Over 3 year	Fire station	Pass	Pass	Pass	Pass	Pass	Pass	Pass	Pass	Pass	Pass	Pass	Pass	Pass	Pass	Pass	Pass	Pass	Pass	Pass	Pass	Pass	Pass	Pass	Pass	Pass	Pass	Pass	Pass	Pass	Pass	Pass	Pass	Pass	Pass	Pass	Pass	Pass	Pass	Pass	Pass	Pass	Pass
75	24	38	F	1	2007	Over 3 year	Fire station	6	5	3	6	5	6	6	5	2	6	5	2	5	6	4	6	5	2	6	5	2	6	4	5	6	4	4	5	4	3	5	4	3	6	Pass	Pass	4	4	6	4	4	4
76	25	27	F	1	2018	Under 3 year	Fire station	6	6	5	6	6	3	5	6	3	3	5	3	2	3	3	6	6	3	6	6	3	6	6	5	6	6	3	6	6	3	4	6	3	4	6	4	3	6	4	5	6	4
77	326	24	F	1	2023	Under 3 year	Fire station	3	3	3	3	3	3	3	3	3	2	2	3	2	2	3	4	4	3	4	4	2	4	5	2	4	5	3	4	5	3	4	5	3	4	5	3	4	5	3	4	5	3
78	327	25	F	1	2020	Over 3 year	Hospital	5	5	2	2	2	2	1	2	2	1	2	2	5	5	2	6	6	1	6	6	1	1	1	3	1	1	3	1	1	3	1	1	3	1	1	2	1	1	2	1	1	2
79	328	32	M	1	2015	Over 3 year	Hospital	1	1	2	1	2	3	6	5	5	3	2	3	4	2	3	1	1	3	1	4	5	5	2	5	2	2	3	2	2	3	5	4	4	5	3	3	5	3	3	3	3	3
80	329	25	F	1	2020	Over 3 year	Hospital	1	6	2	1	3	2	1	3	2	1	6	2	1	4	2	1	6	1	1	6	1	1	3	4	1	6	2	1	4	3	1	4	3	1	6	3	1	6	3	1	6	3
81	330	44	M	1	2019	Over 3 year	Hospital	1	Pass	Pass	1	Pass	Pass	1	Pass	Pass	1	Pass	Pass	1	Pass	Pass	1	Pass	Pass	1	Pass	Pass	1	Pass	Pass	1	Pass	Pass	1	Pass	Pass	1	Pass	Pass	1	Pass	Pass	1	Pass	Pass	1	Pass	Pass
82	332	22	F	1	2023	Under 3 year	Hospital	Pass	Pass	Pass	Pass	Pass	Pass	Pass	Pass	Pass	Pass	Pass	Pass	Pass	Pass	Pass	Pass	Pass	Pass	Pass	Pass	Pass	Pass	Pass	Pass	Pass	Pass	Pass	Pass	Pass	Pass	Pass	Pass	Pass	Pass	Pass	Pass	Pass	Pass	Pass	Pass	Pass	Pass
83	333	22	F	1	2023	Under 3 year	Hospital	Pass	Pass	Pass	Pass	Pass	Pass	Pass	Pass	Pass	Pass	Pass	Pass	Pass	Pass	Pass	Pass	Pass	Pass	Pass	Pass	Pass	Pass	Pass	Pass	Pass	Pass	Pass	Pass	Pass	Pass	Pass	Pass	Pass	Pass	Pass	Pass	Pass	Pass	Pass	Pass	Pass	Pass
84	334	23	F	1	2023	Under 3 year	Hospital	Pass	Pass	Pass	Pass	Pass	Pass	Pass	Pass	Pass	Pass	Pass	Pass	Pass	Pass	Pass	Pass	Pass	Pass	Pass	Pass	Pass	Pass	Pass	Pass	Pass	Pass	Pass	Pass	Pass	Pass	Pass	Pass	Pass	Pass	Pass	Pass	Pass	Pass	Pass	Pass	Pass	Pass
85	187	29	M	1	2016	Over 3 year	Industry	5	5	5	5	5	3	3	4	3	3	5	3	5	4	4	6	6	5	4	4	3	5	5	3	5	5	5	4	5	3	4	5	3	3	4	3	3	4	3	3	4	3
86	151	31	F	1	2016	Over 3 year	Fire station	6	5	3	6	6	3	6	5	3	4	5	3	5	6	3	6	6	2	6	6	2	6	6	3	6	6	2	6	6	2	5	6	2	6	6	2	6	6	2	6	6	2
87	162	25	F	1	2009	Over 3 year	Fire station	6	6	2	6	6	2	6	6	2	6	6	2	6	6	2	6	6	2	6	6	2	6	6	4	6	6	3	6	6	5	6	6	5	3	6	6	2	6	6	6	6	6
88	169	29	M	1	2018	Over 3 year	Fire station	6	6	3	6	6	2	6	6	1	6	6	2	6	6	4	6	6	3	6	6	2	6	6	2	6	6	Pass	6	6	Pass	6	6	3	4	6	3	2	4	5	6	5	3
89	184	31	F	1	2014	Over 3 year	Fire station	6	6	2	6	6	4	6	6	1	5	5	2	6	6	1	6	6	1	6	6	1	6	Pass	Pass	6	Pass	Pass	6	Pass	Pass	6	Pass	Pass	3	6	4	3	6	4	3	6	4
90	155	33	F	1	2012	Over 3 year	Hospital	1	4	2	1	2	2	1	5	2	1	4	2	1	6	4	1	6	5	1	6	3	1	6	6	1	5	6	1	5	4	1	5	4	1	6	6	1	6	6	1	5	5
91	313	31	M	1	2014	Over 3 year	Fire station	6	4	3	6	5	4	4	5	3	2	4	3	4	6	3	6	5	5	6	5	5	5	5	5	5	4	3	5	4	5	4	4	6	5	6	6	2	6	5	4	5	5
92	312	32	F	1	2014	Over 3 year	Fire station	6	6	3	6	6	1	4	5	1	3	5	1	6	5	2	6	6	1	6	6	1	1	5	3	1	5	3	1	5	3	1	5	3	1	4	2	1	4	2	1	4	2
93	311	32	M	1	2016	Over 3 year	Fire station	6	6	4	6	6	4	6	6	4	2	6	5	2	6	6	6	6	2	6	6	2	1	6	3	1	6	3	1	6	3	1	6	3	3	6	6	1	6	6	3	6	4
94	36	23	M	1	2021	Under 3 year	Hospital	1	5	1	1	5	1	1	5	1	1	5	1	1	5	1	1	5	1	1	5	1	1	5	1	1	5	1	1	5	1	1	5	1	1	5	1	1	5	1	1	5	1
95	33	27	F	1	2022	Under 3 year	Hospital	1	6	1	1	6	1	1	6	1	1	6	1	1	6	1	1	6	1	1	6	1	1	6	1	1	6	1	1	6	1	1	6	1	1	4	1	1	4	1	1	4	1
96	32	33	M	1	2015	Over 3 year	Hospital	1	3	3	1	3	3	1	3	3	1	3	3	1	3	3	6	3	3	6	3	3	2	6	6	2	6	6	2	6	6	2	6	6	2	6	6	2	6	6	2	6	6
97	34	24	F	1	2023	Under 3 year	Hospital	1	6	4	1	6	4	1	6	4	1	6	5	1	6	5	1	6	4	1	4	4	1	5	5	1	5	4	1	5	4	1	5	4	1	5	5	1	5	5	1	5	5
98	170	28	M	1	2016	Over 3 year	Fire station	6	6	2	6	6	4	6	6	4	6	6	4	6	6	3	6	6	2	6	6	2	6	6	2	6	6	2	6	6	2	6	6	2	6	6	4	6	6	4	6	6	4
99	185	30	M	1	2018	Over 3 year	Fire station	4	4	4	4	4	4	4	4	4	4	4	4	4	4	3	4	4	3	4	4	4	4	4	3	4	4	4	4	4	3	4	4	4	4	4	3	4	4	3	4	4	3
100	. 366	35	M	1	2010	Over 3 year	Industry	1	5	4	1	6	5	1	5	4	1	6	5	1	5	6	1	5	4	1	4	3	1	5	5	1	5	4	1	5	4	1	5	4	1	5	3	1	5	3	1	5	3
101	. 365	44	M	1	1999	Over 3 year	Fire station	5	6	1	5	6	1	5	6	1	4	6	2	5	6	2	4	6	1	4	5	1	5	5	2	4	5	2	4	5	1	4	5	1	4	6	1	4	6	1	4	6	1
102	. 367	27	M	1	2020	Under 3 year	Fire station	5	6	2	5	6	2	5	6	2	4	6	2	6	6	4	6	6	1	6	6	1	6	6	4	4	6	2	4	6	2	6	6	2	1	6	1	1	6	1	1	6	1
103	. 380	27	M	1	2019	Under 3 year	Industry	4	6	2	6	6	2	6	6	2	5	6	3	3	6	3	5	6	2	5	6	2	3	5	4	5	6	2	5	6	2	4	6	3	5	6	2	5	5	2	5	4	2
104	. 382	28	M	1	2018	Over 3 year	Fire station	6	5	3	6	5	4	5	5	2	5	3	4	4	5	4	6	Pass	4	4	Pass	2	4	Pass	3	4	Pass	3	4	Pass	3	4	Pass	3	6	Pass	3	4	Pass	4	4	Pass	3
105	. 362	31	M	1	2012	Over 3 year	Industry	6	6	2	6	6	4	6	6	Pass	6	6	4	6	6	2	6	6	1	6	6	1	6	6	3	6	6	3	6	6	3	6	6	3	4	6	3	4	6	3	5	6	3
106	. 353	24	F	1	2020	Under 3 year	Industry	6	6	4	6	6	3	6	6	2	6	6	5	6	6	3	6	6	3	6	6	1	6	6	5	6	6	2	6	6	2	6	6	3	6	6	4	6	6	4	6	6	4
107	. 356	28	M	1	2019	Over 3 year	Hospital	6	6	1	6	6	1	4	6	2	4	6	2	1	6	6	6	6	1	2	6	1	2	6	3	5	6	1	5	6	1	2	6	3	2	6	5	2	6	5	2	6	5
108	. 357	30	M	1	2017	Over 3 year	Industry	6	6	3	6	6	3	6	6	3	6	6	5	6	6	4	6	6	3	6	6	1	6	6	4	6	6	2	6	6	3	6	6	2	6	6	2	6	6	1	6	6	2
109	. 360	26	M	1	2020	Over 3 year	Industry	6	6	2	6	6	1	6	6	2	6	6	2	5	6	2	6	6	2	6	6	2	6	6	1	6	6	2	6	6	1	5	5	2	4	6	1	Pass	6	2	5	5	1
110	. 368	26	F	1	2018	Over 3 year	Industry	1	6	4	1	6	4	1	6	4	1	6	5	1	6	4	1	6	2	1	6	1	1	6	2	1	6	2	1	6	4	1	6	3	1	6	4	1	6	4	1	6	4
111	. 359	27	M	1	2020	Under 3 year	Industry	6	6	1	6	6	1	6	6	1	4	6	1	4	6	1	6	6	1	6	6	1	4	6	1	4	6	3	6	6	2	3	5	3	6	6	3	5	6	3	4	6	3
112	. 358	24	F	1	2020	Under 3 year	Industry	6	6	1	6	6	1	6	6	1	5	6	2	6	6	2	6	6	1	5	6	1	6	Pass	2	6	Pass	2	6	Pass	2	6	Pass	2	6	6	1	6	6	1	6	6	1
113	. 363	26	M	1	2021	Under 3 year	Fire station	6	6	1	6	6	1	6	6	1	6	6	1	6	6	1	6	6	1	6	4	1	6	6	1	6	6	1	6	6	1	4	4	1	1	6	6	1	4	6	1	4	6
114	. 364	28	F	1	2017	Over 3 year	Fire station	6	6		6	6	1	5	6	1	5	6	1	5	6	1	6	6	1	6	6	1	6	6	1	6	6	1	6	6	1	4	6	1	1	6	1	1	6	6	1	1	6
115	. 361	28	F	1	2018	Under 3 year	Industry	6	6	1	6	6	1	6	6	1	6	5	1	5	5	3	5	6	1	5	5	1	6	5	3	6	6	1	6	6	4	5	5	4	1	5	2	1	5	2	2	5	2
116	. 378	25	M	1	2022	Under 3 year	Industry	5	6	4	5	6	4	2	6	2	2	6	4	6	6	4	6	6	3	6	6	3	2	6	5	5	6	3	5	6	3	3	5	4	1	6	Pass	1	4	3	1	6	3
117	. 379	26	M	1	2020	Over 3 year	Industry	5	6	4	5	6	5	5	5	4	5	5	4	5	6	4	5	6	4	5	5	4	5	5	3	5	5	4	5	5	4	5	5	4	5	5	4	5	5	5	5	5	5
118	. 377	32	M	1	2013	Over 3 year	Industry	6	6	3	6	6	4	6	6	2	6	6	4	6	6	4	6	6	3	6	6	2	6	6	3	6	6	4	6	6	4	6	6	4	6	6	4	6	6	4	6	6	4
119	. 351	41	M	1	2002	Over 3 year	Fire station	6	6	6	6	6	6	6	6	6	6	6	6	6	6	6	6	6	6	6	6	6	6	6	6	6	6	6	6	6	6	6	6	6	6	6	6	6	6	6	6	6	6
120	. 381	29	M	1	2019	Over 3 year	Industry	6	6	3	6	6	4	6	6	3	4	6	4	6	6	5	6	6	2	6	6	2	6	6	4	6	6	4	6	6	4	5	6	4	4	6	4	4	6	4	4	6	4
121	. 369	27	M	1	2021	Under 3 year	Fire station	6	6	3	6	6	1	6	6	1	5	6	3	5	6	5	6	6	1	6	6	1	6	6	1	6	6	1	6	6	2	6	6	2	1	4	6	1	4	6	1	4	6
122	. 371	28	M	1	2018	Over 3 year	Industry	6	5	2	6	5	2	5	5	2	4	5	4	5	5	2	6	5	2	6	5	2	5	5	2	6	5	2	6	5	2	5	5	3	5	5	1	5	5	1	6	5	2
123	. 366	35	M	1	2010	Over 3 year	Industry	1	5	4	1	6	5	1	5	4	1	6	5	1	5	6	1	5	4	1	4	3	1	5	5	1	5	4	1	5	4	1	5	4	1	5	3	1	5	3	1	5	3
124	. 365	44	M	1	1999	Over 3 year	Fire station	5	6	1	5	6	1	5	6	1	4	6	2	5	6	2	4	6	1	4	5	1	5	5	2	4	5	2	4	5	1	4	5	1	4	6	1	4	6	1	4	6	1
125	. 367	27	M	1	2020	Under 3 year	Fire station	5	6	2	5	6	2	5	6	2	4	6	2	6	6	4	6	6	1	6	6	1	6	6	4	4	6	2	4	6	2	6	6	2	1	6	1	1	6	1	1	6	1
126	. 380	27	M	1	2019	Under 3 year	Industry	4	6	2	6	6	2	6	6	2	5	6	3	3	6	3	5	6	2	5	6	2	3	5	4	5	6	2	5	6	2	4	6	3	5	6	2	5	5	2	5	4	2
127	212	41	M	1	2006	Over 3 year	Industry	4	6	3	4	6	4	4	6	3	4	6	3	4	6	3	4	6	4	4	6	4	4	6	3	4	6	4	4	6	4	4	6	4	4	6	3	4	6	3	4	6	4
128	211	40	M	1	2008	Over 3 year	Industry	6	6	3	6	6	2	6	6	1	6	6	4	6	6	3	6	6	3	6	5	1	6	6	3	6	5	2	6	5	2	4	6	3	4	5	3	4	5	2	4	5	3
129	101	26	M	1	2022	Under 3 year	Hospital	6	6	2	6	6	2	6	6	2	4	6	4	5	6	5	6	6	1	6	6	1	6	6	1	6	6	1	6	6	4	6	6	5	5	6	3	5	6	3	5	6	3
130	102	22	F	1	2023	Under 3 year	Hospital	6	6	3	4	5	3	6	6	3	6	6	4	6	5	3	6	6	3	6	6	2	6	6	4	6	6	4	6	6	3	Pass	4	3	1	5	4	1	5	4	1	5	4
131	103	25	F	1	2021	Under 3 year	Hospital	6	6	3	6	6	3	6	6	3	1	6	3	1	6	4	6	6	3	6	5	3	1	6	4	1	6	3	1	6	3	1	6	3	1	6	4	1	6	4	1	6	4
132	104	22	F	1	2022	Under 3 year	Hospital	6	6	3	5	6	3	2	6	3	2	6	3	2	6	3	6	6	3	6	6	2	2	5	4	6	6	3	6	6	3	2	6	3	2	6	2	2	6	2	2	6	2
133	105	24	F	1	2021	Under 3 year	Hospital	5	5	4	4	5	4	4	5	4	2	5	4	3	5	4	6	5	4	6	5	2	5	5	4	5	5	4	5	5	4	4	5	4	5	5	4	5	5	4	5	5	4
134	106	25	F	1	2021	Under 3 year	Hospital	6	6	1	6	6	1	6	6	1	2	6	1	2	6	1	6	6	1	6	6	1	6	6	3	6	6	2	6	4	2	4	4	5	6	6	1	6	6	1	2	6	5
135	107	24	F	1	2022	Under 3 year	Hospital	6	6	3	6	6	3	6	6	3	4	6	3	5	6	4	6	6	3	6	6	3	6	6	3	5	6	3	6	6	3	6	6	3	5	6	4	5	6	2	5	6	2
136	108	30	M	1	2019	Under 3 year	Hospital	1	5	5	1	5	5	1	5	5	1	5	5	1	5	5	5	6	5	5	6	1	1	6	3	1	6	3	1	6	3	1	6	4	1	6	2	1	6	2	1	6	2
137	109	23	F	1	2023	Under 3 year	Hospital	4	6	4	4	6	4	4	6	4	4	6	4	4	6	4	5	6	4	4	6	4	3	6	4	3	6	4	3	6	4	3	6	4	4	6	4	4	6	4	4	6	4
138	110	24	M	1	2023	Under 3 year	Hospital	6	6	4	2	6	2	5	6	6	5	6	5	6	6	4	6	6	2	6	5	1	6	6	4	6	6	2	3	6	3	5	6	3	6	6	2	6	6	1	6	6	1
139	336	24	F	1	2021	Under 3 year	Fire station	6	6	1	6	6	1	6	6	1	1	6	1	6	6	1	6	6	1	6	6	1	1	6	1	4	6	1	4	6	1	4	6	2	1	6	1	1	6	2	2	6	1
140	346	31	F	1	2022	Under 3 year	Fire station	6	6	3	6	6	3	6	6	2	6	6	4	5	5	3	6	6	2	6	6	2	6	6	2	6	6	2	6	6	2	5	6	2	4	6	3	4	6	3	5	6	3
141	004	26	M	1	2019	Over 3 year	Fire station	6	6	2	6	6	2	6	6	1	4	6	2	4	6	3	6	6	3	6	6	1	6	5	3	5	5	3	5	5	3	5	5	3	4	5	3	4	5	3	4	5	3
142	005	41	M	1	2011	Over 3 year	Fire station	6	6	3	6	6	3	6	6	3	4	4	3	6	6	1	6	6	2	6	6	1	6	6	3	6	6	2	6	6	2	6	6	2	6	6	4	4	6	4	6	6	4
143	006	32	F	1	2013	Over 3 year	Fire station	6	6	1	6	6	1	6	6	1	1	4	3	6	6	1	6	5	6	6	5	6	6	6	1	6	6	1	6	6	1	6	6	1	6	6	1	6	6	1	6	6	3
144	349	43	M	1	2001	Over 3 year	Fire station	6	6	2	6	6	1	6	6	1	4	5	4	6	5	4	6	6	1	6	5	1	6	6	1	6	6	3	6	6	1	6	6	1	6	6	3	2	4	4	6	6	2
145	23	38	M	1	2006	Over 3 year	Fire station	6	6	1	6	6	1	6	6	1	1	5	2	3	5	2	6	6	1	6	6	1	4	6	1	4	5	1	4	6	1	5	5	1	6	6	2	4	6	5	5	6	2
146	27	36	M	1	2009	Over 3 year	Fire station	6	6	1	6	6	1	6	6	1	6	6	1	5	6	1	6	6	1	6	6	1	6	6	1	6	6	1	6	6	1	6	6	1	6	6	4	2	6	4	6	6	4
147	73	25	M	1	2020	Under 3 year	Army	6	6	2	6	6	2	6	6	2	6	6	2	6	6	2	6	6	2	6	6	2	6	6	2	6	6	2	6	6	2	6	6	2	6	6	2	6	6	2	6	6	2
148	74	24	F	1	2021	Under 3 year	Army	6	6	1	6	6	1	6	6	1	4	6	1	4	6	1	6	5	1	6	5	1	6	5	1	6	5	1	6	5	1	6	5	1	4	6	1	4	6	1	4	6	1
149	75	30	M	1	2020	Under 3 year	Hospital	6	5	3	5	5	3	5	4	3	4	5	2	5	5	3	5	5	3	5	5	3	5	6	2	6	6	3	5	5	3	5	5	2	6	5	3	6	6	3	6	6	2
150	76	33	M	1	2019	Over 3 year	Hospital	6	6	6	3	2	3	1	5	3	3	5	6	1	5	6	6	6	6	6	6	6	1	5	4	1	5	4	1	5	4	1	3	6	3	6	6	1	6	6	3	6	6
151	77	26	F	1	2020	Under 3 year	Hospital	5	6	1	4	6	1	3	6	2	2	5	2	2	5	2	6	6	1	5	6	1	6	6	4	5	6	1	5	6	1	5	5	2	6	6	4	6	6	4	6	6	4
152	78	27	F	1	2019	Over 3 year	Hospital	6	5	1	4	5	1	2	5	1	1	5	1	3	5	1	6	5	1	6	5	1	4	5	1	5	6	3	5	5	3	5	5	3	4	5	2	4	5	2	4	5	2
153	82	27	M	1	2021	Under 3 year	Industry	6	6	3	6	6	3	6	6	4	6	6	5	6	6	6	6	6	2	6	6	3	6	6	4	6	6	4	6	6	3	6	6	2	6	6	2	6	6	3	6	6	4
154	83	27	F	1	2019	Under 3 year	Industry	6	6	2	6	6	2	6	6	2	6	6	2	6	6	2	6	6	2	6	6	2	6	6	2	6	6	2	6	6	2	5	6	2	2	5	2	2	5	2	2	5	2
155	84	29	M	1	2019	Over 3 year	Industry	3	6	2	3	6	2	3	6	2	3	6	4	Pass	5	4	5	6	1	2	4	1	2	5	3	5	6	2	5	6	2	3	4	3	2	4	3	2	4	3	2	4	4
156	202	43	M	2	2017	Over 3 year	Industry	6	6	2	6	6	2	6	6	2	6	6	4	6	6	5	6	6	5	6	6	2	6	6	5	6	6	2	6	6	2	6	6	2	4	4	6	4	4	6	4	4	6
157	203	44	M	2	2008	Over 3 year	Industry	4	5	4	4	5	4	4	5	4	4	5	4	4	5	4	6	6	4	6	6	3	6	6	3	6	6	3	6	6	3	6	6	3	6	6	3	4	6	3	6	6	3
158	207	42	M	2	2018	Over 3 year	Industry	5	6	3	5	6	3	5	6	3	5	6	2	5	6	2	6	6	2	6	6	2	5	6	2	5	6	2	5	6	2	6	6	2	5	6	2	2	6	2	2	6	2
159	208	35	M	2	2018	Over 3 year	Industry	6	5	1	6	4	1	5	5	1	5	5	1	5	5	1	6	6	1	6	5	1	5	5	2	5	5	3	4	4	2	2	6	3	2	6	3	2	6	2	2	6	3
160	210	43	M	2	2015	Over 3 year	Industry	3	6	1	5	6	1	5	6	1	5	6	2	5	6	2	5	6	2	5	6	2	6	6	2	6	6	2	6	6	2	4	6	2	1	6	2	1	6	2	1	6	2
161	222	39	M	2	2019	Over 3 year	Fire station	6	6	4	6	6	4	6	6	4	6	6	4	6	6	4	6	6	4	6	6	4	5	5	5	5	5	5	5	5	5	5	5	5	1	1	5	1	1	5	1	1	5
162	53	34	M	2	2017	Over 3 year	Fire station	6	6	3	6	6	3	6	6	3	3	6	3	6	6	3	6	6	3	6	6	3	5	6	2	5	6	2	5	6	3	5	6	3	4	6	3	4	6	3	4	6	3
163	59	35	M	2	2019	Over 3 year	Fire station	5	5	5	5	5	5	5	5	5	5	5	5	5	5	5	5	5	5	5	5	5	5	5	5	5	5	5	5	5	5	5	5	5	5	5	5	5	5	5	5	5	5
164	51	40	M	2	2020	Under 3 year	Fire station	5	5	2	5	5	2	3	4	1	2	5	2	1	3	2	6	Pass	4	6	4	1	3	2	2	3	2	2	3	3	4	3	4	3	4	3	2	3	4	4	4	2	4
165	62	43	M	2	2012	Over 3 year	Fire station	6	6	4	6	6	4	6	5	3	5	5	4	4	4	4	6	4	2	5	5	4	6	4	5	5	5	3	6	5	5	5	4	5	6	4	4	6	4	4	6	5	4
166	67	30	M	2	2019	Under 3 year	Fire station	6	6	5	6	6	5	6	6	5	6	6	5	6	6	5	6	6	5	6	6	5	6	6	5	6	6	5	6	6	5	6	6	5	6	6	5	6	6	5	6	6	5
167	70	34	M	2	2015	Over 3 year	Fire station	6	6	1	6	5	1	3	4	1	2	4	1	2	3	1	6	6	1	6	4	1	1	2	1	1	5	1	1	6	1	1	4	1	1	3	2	1	3	2	1	3	2
168	158	31	M	2	2017	Over 3 year	Army	4	5	3	4	6	3	4	4	3	2	5	4	5	4	4	4	5	3	4	5	3	4	5	4	4	6	4	4	6	4	4	6	4	3	5	3	3	5	3	3	4	5
169	163	30	M	2	2021	Under 3 year	Fire station	4	4	3	4	4	3	4	4	3	3	3	3	3	5	3	3	5	4	3	5	3	3	5	3	3	5	3	3	5	3	3	5	3	3	5	3	4	5	3	4	5	3
170	164	31	M	2		Under 3 year	Fire station	3	4	2	3	3	3	3	3	4	4	3	3	3	4	3	2	3	3	3	4	4	4	3	3	3	3	3	3	4	4	4	4	3	3	3	3	2	3	4	4	3	4
171	166	38	M	2	2015	Over 3 year	Fire station	6	6	1	6	6	1	6	6	1	4	5	3	6	6	1	6	6	1	6	6	1	6	6	1	6	6	1	6	6	1	6	6	1	6	6	1	6	6	1	6	6	1
172	173	28	M	2			Fire station	4	4	3	4	4	3	4	4	3	3	3	3	3	5	3	3	5	3	3	5	3	3	4	4	3	5	3	3	5	3	3	5	3	3	4	3	4	5	4	4	5	3
173	175	38	M	2	2017	Under 3 year	Fire station	6	6	1	6	6	1	6	6	1	3	6	4	6	6	2	6	6	1	6	6	1	6	6	1	6	6	1	6	6	1	6	6	1	6	6	1	6	6	1	6	6	1
174	179	33	M	2		Over 3 year	Fire station	3	3	3	3	3	3	3	3	3	3	3	3	3	3	3	3	3	3	3	3	3	3	3	3	3	3	3	3	3	3	3	3	3	3	3	3	3	3	3	3	3	3
175	183	43	F	2	2023	Over 3 year	Army	6	6	2	6	6	2	6	6	2	6	6	2	6	6	3	6	6	4	4	4	2	4	3	2	6	6	2	6	6	2	4	6	3	1	6	3	1	6	4	4	6	3
176	28	32	M	2	2017	Over 3 year	Fire station	6	6	3	6	6	3	6	6	3	5	6	5	4	6	5	6	6	2	6	6	2	5	5	5	6	6	3	6	6	3	6	5	3	4	6	5	1	4	5	6	6	4
177	31	42	M	2	2015	Over 3 year	Fire station	6	5	4	6	5	5	6	5	5	4	3	3	5	4	4	6	5	2	5	4	3	5	4	2	5	4	2	5	4	3	5	4	2	5	4	3	6	5	3	6	5	2
178	165	30	M	2		Under 3 year	Fire station	6	6	4	6	6	4	6	6	3	6	6	5	6	6	5	6	6	3	6	6	3	6	6	4	6	6	3	6	6	3	6	6	3	6	6	3	6	6	3	6	6	3
179	167	26	M	2	2020	Under 3 year	Fire station	6	6	1	6	6	3	6	6	2	6	6	1	6	6	1	6	6	1	6	6	1	6	6	2	6	6	1	6	6	1	6	6	1	6	6	1	6	6	1	6	6	1
180	168	38	M	2		Under 3 year	Fire station	2	Pass	Pass	2	Pass	Pass	2	Pass	Pass	2	Pass	Pass	Pass	Pass	Pass	5	Pass	Pass	5	Pass	Pass	5	Pass	Pass	5	Pass	Pass	4	Pass	Pass	3	Pass	Pass	4	Pass	Pass	4	Pass	Pass	4	Pass	Pass
181	171	34	M	2	2018	Over 3 year	Fire station	Pass	Pass	Pass	Pass	Pass	Pass	Pass	Pass	Pass	Pass	Pass	Pass	Pass	Pass	Pass	Pass	Pass	Pass	Pass	Pass	Pass	Pass	Pass	Pass	Pass	Pass	Pass	Pass	Pass	Pass	Pass	Pass	Pass	Pass	Pass	Pass	Pass	Pass	Pass	Pass	Pass	Pass
182	177	43	M	2	2019	Over 3 year	Fire station	6	6	4	6	6	4	6	6	4	6	6	4	6	6	4	6	6	3	6	6	3	6	6	3	6	6	3	6	6	3	6	6	3	5	6	5	5	6	6	5	6	5
183	181	42	M	2	2012	Over 3 year	Fire station	6	6	2	6	6	2	5	6	2	4	6	2	4	6	1	6	6	2	6	6	2	6	6	2	6	6	2	6	6	2	6	6	2	6	6	2	6	6	2	6	6	2
184	117	49	M	2	2007	Over 3 year	Fire station	1	1	3	1	1	3	1	1	3	1	1	3	1	1	3	1	1	3	1	1	3	1	1	3	1	1	3	1	1	3	1	1	3	1	1	1	1	1	1	1	1	3
185	118	51	M	2	2004	Over 3 year	Fire station	6	6	4	6	6	4	6	6	4	4	5	4	5	6	4	6	6	4	6	6	3	6	6	4	6	6	4	6	6	3	6	6	4	6	6	3	5	5	3	5	5	3
186	112	38	M	2	2018	Over 3 year	Fire station	6	6	6	6	6	6	6	6	6	6	6	6	6	6	6	6	6	6	6	6	6	6	6	6	6	6	6	6	6	6	6	Pass	6	6	6	6	6	6	6	6	6	6
187	113	51	M	2	2008	Over 3 year	Fire station	6	6	1	6	6	1	6	6	1	5	6	1	6	6	2	6	6	2	6	6	2	5	6	1	5	6	2	6	5	1	5	6	1	5	6	1	6	6	1	6	6	1
188	. 372	46	M	2	2013	Over 3 year	Industry	6	6	1	6	6	1	6	6	1	6	6	1	6	5	1	6	6	1	6	5	1	6	6	2	6	6	1	6	6	1	6	6	1	6	6	1	6	6	2	6	6	2
189	. 355	44	F	2	2005	Over 3 year	Fire station	5	5	3	5	5	4	6	6	5	4	4	6	6	5	3	6	6	5	5	3	3	6	6	3	6	Pass	Pass	6	Pass	Pass	5	Pass	Pass	6	5	2	6	5	2	6	5	2
190	. 352	46	M	2	2013	Over 3 year	Industry	6	6	1	6	6	3	6	6	1	6	6	4	6	6	3	6	6	5	6	6	2	6	6	1	6	6	2	6	6	3	6	6	2	6	6	2	6	6	2	6	6	2
191	. 114	40	M	2	2008	Over 3 year	Fire station	6	6	2	6	6	2	6	6	2	6	6	2	6	6	3	6	6	2	6	6	2	6	6	2	6	6	3	6	6	5	6	6	3	6	6	3	6	6	3	6	6	3
192	. 372	46	M	2	2013	Over 3 year	Industry	6	6	1	6	6	1	6	6	1	6	6	1	6	5	1	6	6	1	6	5	1	6	6	2	6	6	1	6	6	1	6	6	1	6	6	1	6	6	2	6	6	2
193	. 355	44	F	2	2005	Over 3 year	Fire station	5	5	3	5	5	4	6	6	5	4	4	6	6	5	3	6	6	5	5	3	3	6	6	3	6	Pass	Pass	6	Pass	Pass	5	Pass	Pass	6	5	2	6	5	2	6	5	2
194	. 352	46	M	2	2013	Over 3 year	Industry	6	6	1	6	6	3	6	6	1	6	6	4	6	6	3	6	6	5	6	6	2	6	6	1	6	6	2	6	6	3	6	6	2	6	6	2	6	6	2	6	6	2
195	213	36	M	2	2016	Over 3 year	Industry	6	6	3	6	6	3	6	6	3	5	5	4	4	5	4	5	4	4	2	3	3	6	6	4	6	6	3	6	6	3	5	5	3	3	5	4	3	5	4	3	5	4
196	29	40	M	2	2015	Over 3 year	Fire station	2	6	2	2	6	2	2	6	2	Pass	5	2	Pass	4	2	4	6	2	4	6	2	1	3	3	1	6	3	4	6	3	4	5	3	1	5	4	1	5	4	1	5	4
197	30	34	M	2	2014	Over 3 year	Fire station	6	6	1	6	6	1	6	6	1	6	6	1	5	6	1	6	6	1	6	6	1	6	6	1	6	6	1	6	6	1	6	6	4	2	6	4	2	6	4	6	6	4
198	55	41	M	2	2006	Over 3 year	Fire station	6	5	3	6	5	3	6	5	2	5	5	3	6	5	4	6	5	2	6	5	1	5	4	3	5	4	3	5	4	3	6	3	3	6	5	2	6	5	2	6	5	2
199	60	35	F	2	2017	Over 3 year	Fire station	1	2	4	1	2	3	1	3	1	3	2	5	3	4	5	1	2	4	1	2	4	1	3	3	1	3	3	1	3	4	2	2	4	4	4	6	4	4	6	4	4	6
200	64	42	M	2	2011	Over 3 year	Fire station	1	6	4	1	6	3	1	6	3	1	6	3	1	6	5	1	6	2	1	6	2	1	5	5	1	6	2	1	6	4	1	5	4	1	6	5	1	6	6	1	6	5
201	80	44	M	2	2011	Over 3 year	Industry	2	4	3	2	5	3	2	5	3	2	5	3	2	5	3	4	5	3	4	5	3	4	5	3	4	5	3	4	5	3	4	5	3	1	5	3	1	5	3	1	5	3
202	81	51	M	2	1999	Over 3 year	Industry	Pass	Pass	Pass	Pass	Pass	Pass	Pass	Pass	Pass	Pass	Pass	Pass	Pass	Pass	Pass	Pass	Pass	Pass	Pass	Pass	Pass	Pass	Pass	Pass	Pass	Pass	Pass	Pass	Pass	Pass	Pass	Pass	Pass	Pass	Pass	Pass	Pass	Pass	Pass	Pass	Pass	Pass
204		27	F	1	2019	Over 3 year	Army	4	4	2	1	4	1	1	2	1	4	4	1	1	1	1	3	4	1	1	1	1	1	4	1	1	4	1	2	4	1	3	4	4	1	1	1	1	4	4	4	4	1
205		34	M	1	2012	Over 3 year	Fire station	6	6	2	6	6	1	6	6	1	6	6	2	6	6	1	6	6	3	6	6	1	3	5	2	5	4	3	5	4	3	5	3	1	6	6	2	6	6	4	6	6	3
206		34	F	1	2012	Over 3 year	Fire station	6	6	2	6	6	1	6	6	1	6	6	2	6	6	2	6	6	2	6	6	2	6	6	2	6	6	2	6	6	2	6	6	2	6	6	2	6	6	2	6	6	2
207		29	M	1	2017	Over 3 year	Coast Guard	6	6	2	6	6	2	6	6	3	6	6	2	6	6	2	6	6	2	5	5	1	1	6	3	1	6	2	1	6	2	1	6	3	5	5	3	4	6	2	4	6	2
208		27	F	1	2018	Over 3 year	Army	6	6	2	2	6	1	1	6	1	6	6	1	6	4	4	6	6	1	6	6	1	3	6	4	6	6	6	6	6	6	6	6	6	4	4	3	6	6	1	6	6	1
209		39	M	1	2005	Over 3 year	Fire station	5	6	2	5	5	2	4	5	3	5	6	3	5	6	2	5	6	4	6	6	1	6	6	4	5	6	3	5	6	2	5	6	3	5	6	2	6	6	2	6	6	2
210		30	M	1	2017	Over 3 year	Coast Guard	3	3	3	4	4	2	4	4	3	4	4	2	4	4	1	5	5	1	3	3	2	2	5	2	3	5	3	2	4	3	5	5	Pass	2	5	2	1	5	2	3	4	2
211		44	M	1	2001	Over 3 year	Coast Guard	4	5	4	5	5	2	2	5	2	5	5	2	5	2	2	5	6	3	5	4	2	5	5	5	5	5	3	4	4	4	4	4	2	4	4	2	2	6	4	2	6	4
212		35	F	1	2009	Over 3 year	Coast Guard	5	5	2	5	5	2	4	5	2	5	5	2	6	5	2	6	6	1	6	6	1	6	6	3	6	6	4	5	5	2	6	6	2	6	6	4	5	6	4	1	5	4
213		28	M	1	2017	Over 3 year	Coast Guard	6	6	3	3	3	2	5	3	1	3	4	5	6	6	5	3	3	3	3	3	3	1	2	1	6	6	4	6	6	5	6	5	3	3	3	3	1	6	3	1	4	1
214		25	M	1	2019	Over 3 year	Hospital	6	6	1	4	6	1	2	3	1	6	6	2	6	6	2	6	6	4	6	6	1	1	1	2	1	6	3	2	6	2	1	4	2	2	2	1	1	2	1	1	2	1
215		41	F	1	2002	Over 3 year	Coast Guard	6	6	4	6	6	3	4	4	5	5	6	4	6	3	3	6	6	2	6	4	3	6	6	6	6	6	3	6	4	4	6	6	3	6	6	5	3	6	6	3	6	6
216		38	M	1	2012	Over 3 year	Coast Guard	3	4	4	4	4	4	4	4	4	4	4	4	4	4	4	4	3	2	3	3	4	1	1	1	1	1	1	1	1	1	1	1	1	4	4	4	1	1	1	1	1	1
217		35	F	1	2012	Over 3 year	Hospital	4	4	3	3	2	2	2	3	4	3	3	3	3	3	3	3	3	3	3	3	2	3	4	3	3	4	4	4	3	4	4	3	3	3	3	3	3	3	3	3	3	3
218		44	F	1	2000	Over 3 year	Coast Guard	3	5	5	3	5	5	3	5	5	3	5	5	3	5	5	5	5	5	2	2	2	5	5	5	3	4	4	3	4	4	5	5	5	5	5	5	6	6	6	6	6	6
219		33	M	1	2012	Over 3 year	Fire station	6	6	1	6	5	2	4	5	2	6	6	3	4	3	2	5	5	3	4	3	2	6	6	4	4	5	3	5	6	4	4	4	4	3	2	3	5	6	5	4	6	5
220		45	F	1	1999	Over 3 year	Fire station	6	5	1	6	6	1	3	5	2	6	6	1	5	3	1	6	6	1	6	6	1	4	5	3	5	5	2	5	6	2	3	4	2	3	5	2	2	6	3	3	5	2
221		39	M	1	2008	Over 3 year	Coast Guard	6	6	5	6	6	4	5	5	4	6	5	4	6	5	3	5	5	5	5	5	5	5	5	4	4	5	4	5	5	4	4	4	3	4	5	5	4	4	4	4	4	4
222		27	F	1	2017	Over 3 year	Coast Guard	6	6	3	6	5	3	4	5	5	6	6	3	6	4	1	6	6	4	6	6	4	5	5	4	5	6	3	6	6	4	5	5	3	4	5	4	6	6	4	3	4	3
223		27	F	1	2017	Over 3 year	Coast Guard	2	5	3	6	4	4	5	4	4	4	4	4	4	4	4	4	5	2	4	1	3	2	4	4	5	5	2	3	5	3	5	5	2	5	5	5	5	6	6	1	5	2
224		42	M	2	2009	Over 3 year	etc	2	2	2	2	2	2	2	2	2	2	2	2	2	2	2	2	2	2	2	2	2	2	2	2	2	2	2	2	2	2	2	2	2	2	2	2	2	2	2	2	2	2
225		37	M	2	2020	Over 3 year	Fire station	4	5	5	5	Pass	5	5	4	5	5	5	5	5	4	5	5	4	5	5	4	5	6	5	5	6	5	5	5	4	5	4	5	5	5	4	5	5	4	5	5	4	5
226		41	M	2	2014	Under 3 year	etc	4	4	4	4	4	4	4	4	4	4	4	4	2	2	2	4	4	4	2	2	2	3	3	3	3	3	3	3	3	3	2	2	2	3	3	3	3	3	3	4	4	4
227		32	M	2	2021	Over 3 year	Fire station	6	6	2	6	6	2	4	4	4	6	6	2	5	5	1	6	6	1	6	6	1	3	4	6	6	6	1	5	5	2	4	3	2	3	6	5	2	5	5	2	5	5
228		31	M	1	2015	Over 3 year	Coast Guard	4	5	5	4	5	5	3	4	3	4	4	5	4	5	5	4	4	4	3	4	3	5	5	5	4	4	4	5	5	5	5	5	4	5	5	5	3	5	5	5	5	5
229		31	M	1	2015	Over 3 year	Coast Guard	5	6	5	4	6	5	3	5	5	5	5	4	5	6	5	4	6	5	3	6	3	5	6	5	5	6	6	6	6	6	4	5	5	5	5	5	3	6	5	6	6	6
230		43	M	1	2003	Over 3 year	Coast Guard	3	3	3	3	3	3	3	3	3	3	3	3	3	3	3	3	3	3	3	3	3	3	2	3	2	3	2	3	2	3	3	3	3	3	3	3	3	3	3	3	3	3
231		46	M	1	1997	Over 3 year	Coast Guard	1	4	4	3	4	2	4	4	3	4	4	4	3	4	4	4	4	4	4	4	3	4	4	3	3	4	4	3	4	4	2	4	3	2	3	3	2	3	3	2	3	3
233		28	M	1	2023	Under 3 year	Hospital	4	5	4	5	6	1	5	4	1	2	4	4	3	5	6	6	6	5	5	6	3	4	5	5	4	5	5	2	5	5	2	5	5	2	6	6	2	6	6	2	4	6
234		25	M	1	2023	Under 3 year	Hospital	1	1	1	1	1	1	1	1	1	1	1	1	1	1	1	1	1	1	1	1	1	1	1	1	1	1	1	1	1	1	1	1	1	1	1	1	1	1	1	1	1	1
235		22	F	1	2023	Under 3 year	Industry	6	6	1	6	6	3	6	6	1	3	6	2	5	5	4	6	6	2	6	6	1	4	6	4	6	6	5	6	6	2	4	6	3	6	6	1	6	6	1	6	6	3
236		28	F	1	2016	Over 3 year	Coast Guard	4	Pass	4	4	4	4	6	6	6	4	4	4	4	4	4	6	6	6	4	4	4	4	4	4	5	5	5	4	4	4	4	4	4	4	4	4	4	4	4	4	4	4
237		25	F	2	2016	Under 3 year	etc	2	6	4	3	4	5	3	4	3	1	4	2	3	3	2	2	5	3	6	6	6	5	5	4	4	3	2	5	4	4	5	4	4	5	4	4	5	5	5	3	4	3
238		35	M	2	2019	Over 3 year	Army	6	6	1	6	4	1	6	6	1	6	6	1	6	6	1	6	6	4	6	6	1	5	5	3	6	6	4	6	6	6	5	5	5	6	6	6	5	5	3	6	6	6
239		34	M	2	2016	Under 3 year	Fire station	4	4	3	4	4	1	4	4	2	3	4	4	4	4	4	4	4	4	4	4	1	4	4	4	1	1	1	4	4	2	1	4	3	1	4	2	1	4	2	1	3	1
240		41	M	2	2016	Over 3 year	etc	1	1	1	1	1	1	1	1	1	1	1	1	1	1	1	1	1	1	1	1	1	1	1	1	1	1	1	1	1	1	1	1	1	1	1	1	1	1	1	1	1	1
241		35	M	2	2017	Over 3 year	Fire station	2	2	3	2	3	3	3	2	2	2	2	3	2	3	2	4	3	3	3	2	2	3	4	3	2	3	3	3	3	3	3	2	2	2	2	2	2	2	2	2	2	2
242		44	M	2	2017	Over 3 year	etc	Pass	Pass	Pass	Pass	Pass	Pass	Pass	Pass	Pass	Pass	Pass	Pass	Pass	Pass	Pass	Pass	Pass	Pass	Pass	Pass	Pass	6	6	4	3	3	3	Pass	3	3	3	3	3	4	6	5	2	2	2	5	6	6
243		40	M	2	2018	Over 3 year	Army	4	4	4	4	4	4	4	4	4	4	4	4	4	4	4	4	4	4	4	4	4	4	4	4	4	4	4	4	4	4	4	4	4	4	4	4	4	4	4	4	4	4
244		27	M	2	2016	Over 3 year	Fire station	6	6	6	6	4	4	5	4	5	5	6	5	6	6	6	6	6	6	6	6	6	5	6	5	5	4	5	5	5	5	5	6	5	6	6	6	6	6	6	5	6	5
245		43	M	2	2017	Over 3 year	Fire station	3	4	3	3	4	3	4	3	3	3	3	3	3	3	3	4	3	2	4	3	2	4	3	2	4	2	2	4	2	2	4	2	2	4	2	2	4	3	3	3	2	2
246		43	M	2	2017	Over 3 year	Fire station	5	4	3	5	5	3	5	4	5	2	2	3	4	5	4	6	5	5	4	3	4	6	5	5	6	4	5	Pass	Pass	Pass	1	2	2	1	2	1	1	2	2	6	6	6
247		35	M	2	2020	Under 3 year	Fire station	6	6	4	6	6	3	6	6	4	6	6	5	4	4	6	6	6	3	4	6	3	4	5	3	6	5	4	6	4	5	5	4	4	6	6	6	6	4	6	6	4	6
248		51	M	2	2006	Over 3 year	Army	3	4	4	3	4	4	3	4	4	5	5	5	5	5	5	6	6	6	6	6	6	6	6	6	5	6	6	3	4	4	5	5	5	5	5	5	6	5	5	5	5	5
249		29	M	2	2017	Over 3 year	Fire station	1	3	3	4	4	4	3	4	3	3	4	4	3	4	4	5	6	5	2	3	4	4	3	6	3	3	4	4	3	4	4	3	4	5	5	5	6	4	3	3	5	4
250		35	M	2	2020	Under 3 year	etc	2	2	2	1	2	2	1	1	1	3	3	3	1	2	2	2	2	2	1	1	1	1	1	1	1	1	1	1	1	1	1	1	1	1	1	1	1	1	1	1	1	1
251		36	M	2	2020	Under 3 year	Fire station	5	5	3	5	5	4	5	5	3	5	5	5	5	5	5	5	5	3	5	5	1	5	5	5	5	5	3	5	5	5	3	3	3	2	5	5	1	5	5	3	3	3
252		38	M	2	2015	Over 3 year	Industry	4	4	4	3	3	3	4	4	3	3	3	4	3	3	4	3	3	4	4	4	3	4	4	3	3	3	4	4	4	3	4	4	3	4	4	3	3	3	4	4	4	3
253		52	M	2	1999	Over 3 year	Fire station	3	3	3	6	6	5	5	4	4	6	6	3	5	5	4	6	6	4	6	6	4	6	5	5	6	5	5	6	5	5	2	3	2	2	2	2	3	3	3	3	2	2
254		37	M	2	2018	Over 3 year	Fire station	3	3	3	2	5	3	2	5	1	1	6	4	3	6	4	5	5	4	6	5	3	3	4	2	5	5	4	4	3	5	4	3	5	6	6	3	4	4	3	5	3	3
255		48	M	2	2013	Over 3 year	etc	2	5	4	2	5	5	2	5	4	1	6	6	2	3	5	2	Pass	4	2	5	6	2	5	Pass	2	5	4	Pass	5	4	2	5	6	2	5	4	2	4	4	2	6	6
256		40	M	2	2020	Under 3 year	Fire station	1	6	4	1	6	4	1	6	2	1	6	2	1	6	3	1	6	1	1	6	1	1	6	4	1	6	2	1	6	3	1	6	3	1	6	4	1	1	6	1	6	5
257		26	M	2	2016	Over 3 year		1	1	1	1	1	1	1	1	1	1	1	1	1	1	1	1	1	1	1	1	1	1	1	1	1	1	1	1	1	1	1	1	1	1	1	1	1	1	1	1	1	1
258		61	M	2	2022	Over 3 year	Industry	3	3	3	3	2	3	4	3	2	3	2	2	2	3	3	3	3	3	3	3	2	3	2	3	3	2	3	3	3	2	3	3	3	2	3	3	3	3	4	3	4	3
259		44	M	2	2019	Over 3 year	Fire station	1	6	3	1	6	3	1	5	3	1	6	4	1	6	5	1	6	5	1	6	3	1	6	5	1	6	6	1	6	6	1	6	4	1	6	5	1	6	4	1	6	4
260		43	F	2	2008	Over 3 year	etc	6	6	5	6	6	5	6	6	4	6	6	6	6	6	4	6	6	4	6	6	4	6	6	4	6	6	5	6	6	4	6	6	4	6	6	4	6	6	4	6	6	4
261		50	M	2	2009	Over 3 year	etc	1	6	4	6	6	4	5	6	5	2	6	6	5	5	3	5	6	5	3	3	3	3	4	4	3	5	5	3	6	4	3	3	3	2	6	5	2	6	6	2	6	5
262		44	M	2	2017	Over 3 year	etc	3	3	3	4	4	4	3	3	3	5	5	5	4	4	4	3	3	3	3	3	3	4	4	4	5	5	5	4	4	4	3	3	3	4	4	4	5	5	5	4	4	4
263		41	M	2	2019	Under 3 year	Hospital	1	1	1	1	1	1	1	1	1	1	1	1	1	1	1	1	1	1	1	1	1	1	1	1	1	1	1	1	1	1	1	1	1	1	1	1	1	1	Pass	1	1	1
264		38	M	2	2015	Over 3 year	Fire station	6	6	5	6	6	5	6	6	4	1	6	6	6	6	4	6	6	5	6	6	6	4	5	5	6	6	4	3	6	6	4	5	2	3	6	6	1	6	4	3	5	6
265		24	M	2	2019	Over 3 year	etc	4	5	4	4	5	5	3	5	4	3	4	4	3	4	4	4	4	5	4	5	2	4	5	4	4	5	4	4	5	4	3	4	4	5	5	2	5	5	2	5	4	4
266		50	M	2	2010	Over 3 year	Fire station	4	4	3	3	4	3	3	4	3	3	3	3	4	3	3	4	3	3	3	4	3	4	3	3	4	3	3	4	3	3	2	2	2	4	3	3	4	3	3	3	4	3
267		42	M	2	2015	Over 3 year	etc	3	3	3	2	3	3	2	3	2	3	2	3	3	2	2	3	3	3	2	2	2	2	3	3	3	2	2	2	2	2	2	2	2	3	3	3	2	2	3	2	2	3
268		36	M	2	2017	Over 3 year	Fire station	5	5	5	6	6	5	4	6	3	1	5	6	1	5	6	6	6	4	4	4	3	2	5	5	5	5	5	5	5	5	3	6	5	2	6	6	3	6	6	3	6	6
269		41	M	2	2020	Under 3 year	Army	4	5	4	4	5	4	5	5	2	2	5	3	2	5	5	3	5	4	5	2	1	2	3	5	4	5	1	2	4	3	1	4	3	1	5	2	1	5	2	2	4	1
270		38	M	1	2009	Over 3 year	Coast Guard	1	2	5	2	4	5	5	6	5	4	4	4	3	4	3	4	4	4	4	5	5	4	4	4	4	4	4	4	5	5	4	4	5	3	4	4	3	4	4	3	4	4
271		23	F	1	2023	Under 3 year	Hospital	6	6	2	6	6	2	6	6	2	6	6	4	6	6	3	6	6	4	6	6	6	6	6	4	6	6	5	6	6	5	6	6	3	6	6	5	6	6	6	6	6	6
272		40	M	2	2018	Over 3 year	Coast Guard	2	3	2	3	2	3	3	2	2	3	2	Pass	3	3	3	3	3	3	3	4	3	3	2	3	3	3	3	2	3	4	3	2	3	4	3	4	4	4	4	3	3	3
273		39	M	2	2020	Under 3 year	Fire station	5	5	5	5	6	5	5	6	5	4	6	5	4	5	5	6	6	5	6	6	5	4	4	5	5	5	5	5	6	5	4	5	5	3	6	6	3	6	6	4	6	6
274		35	M	2	2020	Under 3 year	Fire station	3	4	4	4	5	5	4	4	3	3	5	5	3	3	2	5	4	2	5	5	2	3	4	3	5	5	5	5	5	3	3	4	2	2	6	2	2	6	2	3	5	4
275		61	M	2	2015	Over 3 year	Industry	3	3	1	3	3	1	3	3	1	3	3	1	2	2	1	3	3	1	3	3	1	3	3	1	3	3	1	3	3	1	3	3	1	3	3	1	3	3	1	3	3	1
276		40	M	2	2014	Over 3 year	etc	2	4	5	2	5	5	2	5	5	1	1	1	2	4	4	2	5	5	1	1	1	2	5	5	2	5	5	2	5	5	2	5	5	1	1	1	1	1	1	1	1	1
277		34	M	2	2017	Over 3 year	Fire station	2	2	2	6	6	4	6	4	4	1	6	5	6	6	2	6	6	2	5	5	1	2	2	2	4	3	2	3	2	2	4	2	1	4	6	5	1	5	5	4	6	5
278		52	M	1	2010	Over 3 year	etc	1	1	1	1	1	1	1	1	1	1	1	1	1	1	1	1	1	1	1	1	1	1	1	1	1	1	1	1	1	1	1	1	1	1	1	1	1	1	1	1	1	1
279		51	F	2	2019	Over 3 year	etc	1	1	1	4	4	4	4	4	4	4	4	4	4	4	4	4	4	4	4	4	4	4	4	4	4	4	4	4	4	4	4	4	4	6	6	6	6	6	6	6	6	6
280		32	M	2	2017	Over 3 year	etc	2	3	3	3	5	2	1	1	1	2	4	3	4	4	2	5	5	2	3	3	3	4	5	2	4	5	2	3	5	3	2	1	2	2	5	3	3	6	1	3	4	2
281		55	M	2	1998	Over 3 year	Army	4	4	4	6	6	6	Pass	Pass	Pass	4	4	4	Pass	Pass	Pass	4	4	4	4	4	4	4	4	4	4	4	4	4	4	4	4	4	4	3	3	3	2	2	2	2	2	2
282		40	M	2	2015	Over 3 year	Fire station	4	5	4	3	4	3	4	4	3	3	4	4	4	4	3	4	4	4	3	3	3	3	4	4	4	5	4	3	3	4	3	4	4	3	3	4	5	5	6	4	3	3
283		40	M	2	2011	Over 3 year	Fire station	4	4	4	4	4	4	4	4	4	4	4	4	4	4	4	4	4	4	4	4	4	4	4	4	4	4	4	4	4	4	4	4	4	4	4	4	4	4	4	4	4	3
284		46	F	2	2019	Under 3 year	Fire station	3	4	3	2	4	3	2	4	3	2	4	2	4	4	3	3	3	3	2	3	2	3	3	3	2	4	2	2	3	2	3	4	4	3	4	4	4	4	4	3	4	3
285		35	M	2	2020	Over 3 year	Fire station	3	3	3	3	3	3	5	5	5	5	5	5	3	3	3	5	5	5	3	3	3	3	3	3	3	3	3	3	3	3	3	3	3	3	3	3	3	3	3	3	3	3
286		41	M	2	2017	Over 3 year	Fire station	1	1	1	1	1	1	1	1	1	1	1	1	1	1	1	1	1	1	1	1	1	1	1	1	1	1	1	1	1	1	1	1	1	1	1	1	1	1	1	1	1	1
287		31	F	2	2019	Over 3 year	Fire station	4	5	3	Pass	Pass	Pass	5	5	5	3	4	4	4	4	5	5	6	5	6	6	6	6	6	6	5	6	5	5	5	5	5	5	5	3	6	6	4	6	6	4	6	4
288		48	M	2	2011	Over 3 year	Fire station	5	5	4	5	5	5	6	6	5	6	6	3	6	6	5	6	6	5	6	6	6	6	6	6	6	6	6	6	6	6	6	6	6	5	6	6	6	6	6	6	6	6
289		36	M	2	2019	Over 3 year	Fire station	6	6	1	6	6	1	6	6	1	6	6	4	6	6	1	6	6	1	2	4	5	6	6	5	6	6	1	6	6	1	4	5	1	6	6	1	2	6	1	1	6	5
290		33	M	2	2017	Over 3 year	Fire station	2	3	2	2	3	2	2	2	2	4	4	4	4	4	4	3	4	4	2	2	2	4	3	4	3	2	1	3	2	2	1	2	3	6	6	6	4	4	4	4	3	4
291		49	M	1	2000	Under 3 year	Fire station	4	4	3	2	3	2	3	2	2	3	2	3	3	3	2	3	3	2	3	3	2	2	3	3	3	3	4	2	2	3	3	2	2	4	4	3	3	3	4	4	3	3
292		30	M	2	2020	Over 3 year	Fire station	6	6	1	6	6	1	6	6	1	6	6	1	6	6	1	6	6	1	6	6	1	1	1	1	1	1	1	1	1	1	6	6	1	1	6	1	1	4	1	1	6	1
293		32	M	2		Over 3 year	Army	3	4	3	3	4	3	4	4	3	3	4	3	3	4	3	3	4	3	2	3	2	2	4	3	3	4	3	2	4	3	2	4	3	2	4	3	2	4	3	2	4	3
294		34	M	2	2017	Over 3 year	Fire station	4	4	4	4	4	4	4	4	4	4	4	4	4	4	4	4	4	4	4	4	4	4	4	4	Pass	Pass	Pass	Pass	Pass	Pass	Pass	Pass	Pass	Pass	Pass	Pass	Pass	Pass	Pass	Pass	Pass	Pass
295		35	M	2	2017	Over 3 year	Fire station	3	3	3	2	3	3	3	3	3	2	2	3	4	3	3	4	4	3	3	3	4	4	4	3	3	4	4	3	4	4	4	4	4	2	4	3	4	3	3	5	4	4
296		41	M	2	2015	Under 3 year	Fire station	3	4	3	3	4	4	2	3	4	4	3	3	2	3	2	4	4	3	3	4	4	3	2	3	4	4	3	3	2	2	3	3	4	2	3	3	3	2	3	2	3	3
297		34	M	2	2019	Under 3 year	Fire station	1	1	1	1	1	1	1	1	1	1	1	1	1	1	1	1	1	1	1	1	1	1	1	1	1	1	1	1	1	1	1	1	1	1	1	1	1	1	1	1	1	1
298		35	M	2	2019	Over 3 year	Fire station	4	4	4	4	4	4	4	4	4	3	4	4	4	4	4	4	4	4	4	4	4	4	4	4	4	4	4	4	4	4	4	4	4	4	4	3	4	4	4	4	4	4
299		32	M	2	2017	Over 3 year	Fire station	5	5	4	5	5	4	5	5	4	5	5	3	5	5	4	5	5	4	5	5	4	5	5	4	5	5	4	5	5	Pass	5	5	4	5	5	5	5	5	5	5	5	5
300		30	M	2	2019	Over 3 year	Fire station	5	5	4	4	5	5	3	5	5	4	3	3	3	4	4	3	4	4	3	4	4	3	5	5	3	4	4	3	4	4	2	4	4	2	5	5	3	5	5	3	5	5
301		35	M	2	2017	Over 3 year	Fire station	3	3	3	3	3	3	3	3	3	3	3	3	3	3	3	2	3	2	3	2	2	2	3	4	4	3	3	2	3	3	4	3	3	3	3	3	3	3	2	3	3	3
302		41	M	2	2018	Over 3 year	Fire station	1	1	1	1	1	1	1	1	1	1	1	1	1	1	1	1	1	1	1	1	1	1	1	1	1	1	1	1	1	1	1	1	1	1	1	1	1	1	1	1	1	1
303		38	M	2	2017	Over 3 year	Fire station	3	3	3	3	3	3	3	3	3	3	3	3	3	3	3	3	3	3	3	3	3	3	3	3	3	3	3	3	3	3	3	3	3	3	3	3	3	3	3	3	3	3
304		30	M	1	2018	Over 3 year	Fire station	6	6	4	6	6	4	6	6	5	6	6	5	6	6	4	6	6	5	6	6	4	6	6	4	6	6	4	6	6	4	6	6	4	6	6	5	6	6	6	6	6	5
305		36	M	2	2019	Over 3 year	Fire station	3	3	2	3	3	2	3	3	2	3	3	2	3	3	2	3	3	2	3	3	2	3	3	2	3	3	2	3	3	2	3	3	2	3	3	3	3	3	3	3	3	3
306		31	M	2	2017	Over 3 year	etc	6	6	1	6	6	1	6	6	1	6	6	1	6	6	1	6	6	1	6	6	1	6	6	1	6	6	1	6	6	1	6	6	1	6	6	1	6	6	1	6	6	1
307		32	M	2	2016	Over 3 year	Fire station	5	4	3	5	5	3	5	5	3	5	5	3	5	6	3	5	5	4	6	5	3	6	5	4	6	5	4	6	5	4	6	4	4	6	6	6	6	6	6	6	6	6
308		34	M	2	2018	Over 3 year	Fire station	3	2	2	2	3	2	2	3	2	2	2	1	4	3	4	3	2	2	3	2	2	3	3	2	2	2	1	3	3	1	3	3	2	3	3	2	3	2	1	3	2	2
309		29	M	2	2019	Over 3 year	Fire station	4	4	4	5	5	5	5	5	5	4	5	6	4	4	4	4	4	4	4	4	4	4	4	4	4	4	4	4	4	4	4	4	4	4	4	4	4	4	4	4	4	4
310		30	M	2	2019	Under 3 year	Fire station	5	5	5	6	6	6	4	5	5	3	3	2	4	4	3	5	5	3	3	3	3	2	3	3	3	3	3	4	3	3	4	4	4	6	6	6	6	6	6	5	5	4
311		32	M	2	2017	Under 3 year	Fire station	4	4	4	4	4	4	4	4	4	3	4	3	3	4	3	3	4	3	3	4	3	3	4	4	4	3	4	4	3	4	4	3	4	4	4	3	4	3	3	4	3	4
312		41	M	2	2019	Under 3 year	Fire station	6	6	3	4	4	4	4	4	4	6	4	4	6	6	4	6	6	4	6	6	4	6	6	4	Pass	6	3	6	6	3	6	6	2	6	6	3	6	6	4	6	6	3
313		39	M	2	2018	Under 3 year	Fire station	1	Pass	1	1	6	1	1	6	1	1	6	5	1	Pass	Pass	1	6	3	1	6	1	1	6	3	1	6	3	1	6	2	1	6	2	1	6	3	1	6	4	1	6	3
314		30	M	2	2018	Under 3 year	Fire station	3	3	3	3	3	3	3	3	3	3	3	3	3	4	3	3	3	3	3	3	3	3	3	3	3	3	3	3	3	3	3	3	3	3	3	3	3	3	3	3	3	3
315		55	M	2	2017	Over 3 year	Fire station	2	2	2	2	2	2	2	2	2	3	3	3	2	2	2	2	2	2	2	2	2	3	3	3	3	3	3	2	2	2	2	2	2	2	2	2	3	3	3	2	2	2
316		33	M	2	2017	Under 3 year	Fire station	5	4	4	6	6	4	6	6	4	3	4	5	4	5	5	6	6	4	4	4	3	4	4	5	5	5	4	5	5	3	4	5	5	3	6	6	3	6	6	3	5	6
317			M	2	2017	Over 3 year	Fire station	2	3	3	2	2	2	2	2	2	3	3	3	3	2	3	2	2	3	2	2	2	2	2	2	2	3	2	4	5	4	2	2	2	2	3	3	3	3	3	3	3	3
318		40	M	2	2017	Over 3 year	Fire station	6	6	3	6	6	2	6	6	3	6	6	4	6	6	3	6	6	6	6	6	3	6	6	6	6	6	5	6	6	4	6	6	1	6	6	6	6	6	6	6	6	6
319		42	M	2	2017	Over 3 year	Fire station	3	3	3	3	3	3	3	3	3	3	3	3	3	3	3	3	3	3	3	3	3	3	3	3	3	3	3	3	3	3	3	3	3	3	3	3	3	3	3	4	2	3
320		35	M	2	2017	Over 3 year	Fire station	5	5	3	5	5	3	5	5	2	3	3	2	5	5	2	5	5	2	5	5	2	5	5	3	5	5	3	5	5	3	5	5	2	1	1	1	1	1	1	1	1	1
321		31	M	2	2019	Over 3 year	Fire station	4	4	4	4	4	4	4	4	4	4	4	4	4	4	4	4	4	4	4	4	4	4	4	4	4	4	4	4	4	4	4	4	4	4	4	4	4	4	4	4	4	4
322		36	M	2	2018	Over 3 year	Fire station	2	2	3	2	3	2	2	3	2	2	3	2	3	2	2	2	2	2	3	2	2	2	3	2	2	2	3	3	2	2	3	2	2	3	2	2	3	2	2	3	2	2
323		31	M	2	2019	Over 3 year	Fire station	6	6	2	6	6	4	6	6	2	5	5	4	5	5	4	6	6	1	6	6	1	5	5	2	5	5	3	5	5	3	5	5	5	2	6	5	2	6	5	3	6	6
324		34	F	2	2017	Over 3 year	Fire station	5	6	3	5	5	1	3	4	1	2	2	5	4	4	5	5	5	2	3	2	3	1	2	4	4	5	5	4	5	2	3	3	5	1	3	6	1	3	6	4	5	6
325		44	M	2	2018	Over 3 year	Fire station	6	6	6	Pass	Pass	Pass	6	6	3	6	6	3	6	6	4	6	6	4	6	6	3	6	6	5	6	6	4	6	6	4	6	6	4	6	6	4	6	6	4	6	6	4
326		42	M	2	2018	Over 3 year	Fire station	6	6	5	6	6	4	5	5	5	4	5	3	1	5	5	1	5	4	1	4	3	1	5	4	5	5	4	4	5	5	5	5	3	5	5	4	5	5	3	3	5	3
327		35	M	2	2018	Over 3 year	Fire station	3	3	3	4	3	2	3	4	3	3	2	3	3	3	2	4	3	2	3	3	4	3	3	4	3	3	2	3	2	2	2	3	3	4	4	3	3	3	3	4	3	4
328		43	M	2	2016	Over 3 year	Fire station	6	6	6	6	6	6	6	6	6	6	6	6	6	6	6	6	6	5	6	6	4	6	6	5	6	6	3	6	6	6	4	6	4	6	6	6	6	6	6	6	6	6
329		33	M	2	2019	Over 3 year	Fire station	1	3	3	3	2	3	3	2	3	3	3	3	2	2	2	2	3	2	2	2	2	Pass	Pass	Pass	2	2	3	2	3	3	2	2	3	3	2	2	2	2	3	2	1	2
330		34	M	2	2017	Over 3 year	Fire station	4	6	6	6	6	2	6	6	2	5	6	4	6	6	4	6	6	3	6	6	2	6	6	3	6	6	4	6	6	5	6	6	5	6	6	1	6	6	1	6	6	1
331		39	M	2	2019	Over 3 year	Fire station	3	3	4	3	4	4	4	4	2	3	4	3	4	4	4	3	4	4	4	4	2	3	4	2	3	3	2	3	4	4	3	4	4	3	4	4	4	4	4	3	3	2
332		36	M	2	2017	Over 3 year	Fire station	6	6	3	6	6	4	6	6	2	3	2	1	6	6	5	6	6	1	6	6	1	4	5	5	1	3	3	1	5	3	3	5	3	3	6	2	1	2	4	3	2	2
333		29	M	1	2017	Over 3 year	Fire station	5	5	6	4	5	5	6	5	1	4	4	4	5	5	5	6	6	2	6	6	3	6	5	5	3	3	3	5	5	5	3	3	3	3	3	3	3	3	3	3	3	3
334		31	M	2	2017	Over 3 year	Fire station	4	4	1	4	4	4	6	3	1	3	3	6	3	3	3	4	4	2	2	4	3	2	5	2	3	3	3	1	2	3	1	2	4	1	2	5	3	3	6	4	4	4
335		34	M	2	2018	Over 3 year	Fire station	5	5	5	5	5	5	5	5	5	3	3	3	4	4	4	5	5	5	5	5	5	3	3	3	3	4	4	6	5	5	4	3	4	6	6	6	6	6	6	5	5	5
336		35	M	2	2018	Over 3 year	Fire station	6	6	1	6	6	1	6	6	1	6	6	1	6	6	2	6	6	1	6	6	1	6	6	1	6	6	1	6	6	1	6	6	1	6	6	1	6	6	1	6	6	1
337		32	M	2	2018	Over 3 year	Fire station	6	6	3	6	6	4	4	4	3	1	3	3	4	4	4	6	6	4	6	4	4	1	3	2	1	1	1	4	4	3	3	5	4	3	5	4	3	4	3	5	4	4
338		34	M	2	2017	Over 3 year	Fire station	6	6	1	6	6	1	6	6	2	4	5	6	5	6	3	6	6	2	6	6	1	6	6	4	6	6	1	5	5	1	3	4	2	2	5	3	1	1	6	5	6	2
339		36	M	2	2018	Over 3 year	Fire station	3	3	4	3	3	2	2	3	3	2	2	3	3	3	3	4	3	3	3	3	2	2	3	4	3	3	3	3	3	3	3	2	2	2	3	3	2	2	2	3	3	3
340		33	M	2	2017	Over 3 year	Fire station	2	2	2	2	2	2	2	2	2	4	4	4	3	3	3	3	3	3	3	3	3	2	2	2	2	2	2	2	2	2	2	2	2	2	2	2	2	2	2	2	2	2
341		36	M	2	2015	Over 3 year	Fire station	6	5	3	6	6	2	4	4	3	1	3	1	4	5	6	6	6	4	6	5	3	3	3	1	2	3	3	Pass	4	4	3	4	4	2	6	5	4	6	3	4	4	2
342		36	M	2	2017	Over 3 year	Fire station	5	4	3	5	5	3	5	5	3	2	2	3	2	2	2	6	6	5	5	5	4	5	6	5	5	5	5	5	4	5	Pass	5	5	2	5	3	3	4	3	5	5	4
343		38	M	2	2017	Over 3 year	Fire station	2	3	3	3	3	3	3	3	3	2	3	3	2	3	3	2	2	2	2	2	2	2	2	2	2	3	2	2	2	3	2	2	2	2	3	2	2	2	2	2	2	2
344		38	M	2	2017	Over 3 year	Fire station	6	6	1	6	6	2	6	6	1	2	3	3	6	5	3	6	6	3	6	6	1	1	1	1	1	1	1	1	1	1	1	1	1	5	5	4	2	5	5	6	5	3
345		45	M	2	2017	Over 3 year	Fire station	4	4	2	4	4	2	4	4	2	4	4	2	4	4	3	4	4	3	3	4	2	3	3	2	4	4	2	4	4	2	3	3	3	2	3	4	1	3	4	3	3	3
346		36	M	2	2015	Under 3 year	Fire station	6	6	4	6	6	4	6	6	4	2	3	6	4	4	4	6	6	4	6	4	4	6	5	5	6	6	5	6	5	5	6	6	5	6	6	6	4	6	6	4	6	6
347		37	M	2	2018	Over 3 year	Fire station	3	3	3	4	4	1	4	3	1	1	3	1	2	3	2	4	4	2	4	4	1	1	2	1	2	2	2	2	3	3	1	2	2	1	4	2	1	3	2	3	4	2
348		34	M	2	2017	Over 3 year	Fire station	6	3	4	6	4	Pass	6	4	3	1	6	6	1	4	6	6	3	1	6	1	1	2	4	5	6	1	1	1	6	6	1	1	1	1	6	6	1	1	6	1	1	6
349		31	M	2	2019	Over 3 year	Fire station	6	6	2	6	6	1	6	6	2	4	5	3	6	6	2	6	6	4	6	4	1	4	4	1	5	5	1	4	5	1	3	2	1	1	6	4	1	6	6	6	3	3
350		37	M	2	2017	Over 3 year	Fire station	6	6	6	6	6	6	6	6	6	2	6	6	4	6	6	6	6	6	6	6	6	6	6	6	6	6	6	6	6	6	6	6	6	3	6	6	3	6	6	3	6	6
351		30	M	2	2019	Over 3 year	Fire station	5	5	4	4	4	3	4	5	4	5	4	4	5	4	4	3	3	4	4	4	3	3	4	3	3	4	4	4	5	4	2	4	3	3	3	4	4	3	3	4	4	3
352		40	M	2	2018	Over 3 year	Fire station	5	5	5	5	5	5	5	5	5	5	5	5	5	5	5	5	5	5	5	5	5	5	5	5	5	5	5	5	5	5	5	5	5	5	5	5	5	5	5	5	5	5
353		44	M	2	2015	Over 3 year	Fire station	3	3	3	3	3	3	3	3	3	3	3	3	3	3	3	3	3	3	3	3	3	3	3	3	3	3	3	3	3	3	3	3	3	3	3	3	3	3	3	3	3	3
354		39	M	2	2019	Over 3 year	Fire station	1	4	1	1	4	1	1	4	1	1	4	2	1	4	3	1	4	2	1	4	1	2	4	2	2	4	2	2	4	2	3	4	2	1	4	2	1	4	2	1	4	1
355		44	M	2	2017	Over 3 year	Fire station	3	3	3	3	4	3	4	3	3	4	3	3	4	2	3	3	3	3	3	3	3	3	3	3	3	2	3	3	3	2	3	4	3	3	3	2	3	4	3	3	4	4
356		43	M	2	2019	Over 3 year	Fire station	6	6	5	6	6	5	6	6	4	5	5	3	4	6	6	6	6	4	6	6	1	4	6	3	6	6	3	6	6	4	2	6	2	1	6	6	1	6	4	3	6	3
357		36	M	2	2018	Over 3 year	Fire station	6	3	4	6	3	4	6	5	2	5	6	6	6	6	5	6	5	2	6	6	2	4	5	3	6	5	4	5	4	4	4	5	4	6	6	5	2	4	5	4	5	5
358		33	M	2	2019	Over 3 year	Fire station	6	5	5	5	5	5	6	6	4	4	5	6	5	5	4	6	5	5	6	5	3	1	1	1	1	1	1	1	1	1	1	1	1	6	6	4	3	6	5	3	5	3
359		35	M	2	2016	Over 3 year	Fire station	1	6	2	1	6	1	1	6	1	2	6	2	2	6	2	1	6	1	1	6	1	1	6	1	1	6	1	2	5	2	3	6	1	4	6	2	5	6	3	3	6	3
360		32	M	2	2017	Over 3 year	Fire station	1	4	1	1	4	3	1	4	4	1	4	4	1	4	4	1	4	3	1	3	2	1	4	2	1	4	3	2	4	1	3	4	1	1	4	4	1	4	4	1	4	4
361		44	M	2	2018	Over 3 year	Fire station	6	6	4	4	4	4	4	4	3	4	4	4	4	4	3	4	4	2	4	4	2	6	6	2	6	Pass	3	6	6	4	2	2	3	6	6	3	4	2	2	6	6	3
362		37	M	2	2017	Over 3 year	Fire station	3	6	6	6	6	6	3	6	5	2	6	4	3	4	5	6	5	4	3	5	3	3	3	3	4	3	3	3	4	2	3	3	2	1	6	6	1	6	6	1	3	2
363		40	M	2	2018	Over 3 year	Fire station	4	4	3	4	4	3	4	4	2	2	3	4	3	3	2	5	5	3	3	3	2	3	3	3	4	4	3	3	3	3	3	3	3	1	5	4	1	5	4	1	4	4
364		41	M	2	2017	Over 3 year	Fire station	4	4	3	4	4	3	4	4	1	3	3	1	4	4	4	4	4	1	4	4	1	2	2	1	4	4	1	4	4	1	2	3	1	1	4	3	1	4	3	2	4	2
365		30	M	2	2019	Under 3 year	Fire station	6	6	1	6	6	2	6	6	2	6	6	3	6	6	2	6	6	1	5	5	2	6	6	2	6	6	2	6	6	2	6	6	2	6	6	3	6	6	3	6	6	3
366		30	M	2	2016	Over 3 year	etc	3	3	4	3	3	4	1	3	3	3	4	2	2	3	3	3	4	2	2	4	3	2	2	2	2	2	2	2	3	2	3	3	3	4	2	3	4	4	4	4	3	3
367		37	M	2	2017	Under 3 year	Fire station	6	6	3	6	6	3	6	6	3	6	6	3	6	6	3	6	6	4	6	6	3	6	6	4	6	6	4	6	6	3	6	6	3	6	6	3	6	6	3	6	6	3
368		42	M	2	2018	Over 3 year	Fire station	5	5	3	5	5	5	5	5	3	2	5	5	5	5	5	5	5	5	5	5	3	5	5	5	1	5	5	5	5	5	5	5	5	1	5	5	1	5	5	1	5	5
369		34	M	2	2018	Under 3 year	Industry	3	3	3	4	4	4	4	4	4	4	4	4	4	4	4	4	4	4	3	3	3	4	4	4	4	4	4	4	4	4	4	4	4	4	4	4	4	4	4	4	4	4
370		38	M	2	2017	Over 3 year	Fire station	5	1	3	1	1	1	1	1	1	1	1	1	2	2	2	1	1	1	1	1	1	1	1	1	1	1	1	1	2	1	5	5	5	1	1	1	1	1	1	3	Pass	3
371		32	M	2	2019	Over 3 year	Fire station	5	5	3	5	5	3	5	5	3	2	5	5	3	5	4	5	5	3	5	5	4	5	5	2	5	5	3	3	3	3	3	5	3	5	5	5	5	5	5	5	5	5
372		35	M	2	2018	Under 3 year	Fire station	5	5	4	3	4	3	3	3	3	1	2	2	2	3	3	5	5	4	5	4	3	3	4	4	4	4	5	3	4	3	2	3	3	3	5	5	2	4	5	2	4	4
373		36	M	2	2008	Over 3 year	Fire station	6	6	6	6	6	6	6	6	1	2	6	6	6	6	6	6	6	6	6	6	3	4	6	6	6	6	6	6	6	6	3	6	6	2	6	6	2	6	6	6	6	4
374		38	M	2	2018	Over 3 year	Fire station	6	6	2	6	6	2	6	6	2	6	6	5	6	6	5	6	6	3	6	6	2	6	6	2	6	6	2	6	6	2	6	6	2	6	6	3	6	6	3	6	6	3
375		31	F	2	2017	Over 3 year	etc	3	6	5	5	5	2	5	6	2	5	5	3	5	5	3	Pass	6	1	6	6	1	4	4	4	4	4	2	4	4	2	5	6	3	3	4	6	2	6	6	3	6	6
376		43	M	2	2016	Over 3 year	Fire station	5	6	4	5	6	4	6	6	3	4	5	5	4	4	4	5	5	2	5	4	3	5	5	5	5	5	4	6	5	4	5	5	4	4	4	3	4	4	4	5	5	4
377		31	M	2	2018	Under 3 year	Fire station	1	3	2	3	3	3	2	3	2	1	1	1	2	2	2	4	4	4	4	4	4	3	3	3	3	3	3	3	3	3	3	3	3	4	4	4	4	4	4	3	3	3
378		36	M	2	2017	Over 3 year	Fire station	1	1	1	1	1	1	1	1	1	1	1	1	1	1	1	1	1	1	1	1	1	1	1	1	4	4	1	4	4	1	4	4	1	1	1	1	1	1	1	1	1	1
379		37	M	2	2017	Over 3 year	Fire station	6	6	3	6	6	2	6	6	2	6	6	6	6	6	3	6	6	1	6	6	1	6	6	3	6	6	1	6	6	1	6	6	1	6	6	1	6	6	1	6	6	1
380		34	M	2	2014	Over 3 year	Fire station	3	4	2	5	5	4	5	5	2	4	6	6	2	4	3	2	4	3	2	3	2	4	6	5	2	4	3	4	3	2	2	5	3	1	5	5	1	5	5	1	5	5
381		39	M	2	2018	Over 3 year	Fire station	6	6	3	6	Pass	Pass	2	2	1	1	1	4	3	4	5	6	6	4	6	5	2	1	1	2	1	1	3	3	3	3	1	6	4	1	1	4	1	1	3	1	1	3
382		33	M	2	2018	Under 3 year	Fire station	2	4	4	5	5	5	5	5	5	3	6	5	5	3	2	6	6	3	5	4	4	2	6	4	6	6	3	6	6	4	6	6	4	6	6	6	6	6	6	6	6	6
383		44	M	2	2016	Over 3 year	Fire station	3	4	3	3	5	3	4	5	2	2	4	2	3	5	3	4	4	2	5	5	3	5	4	3	5	4	3	5	5	3	2	4	3	2	5	5	2	5	5	3	5	5
384		36	M	2	2020	Over 3 year	etc	6	6	2	6	6	2	6	6	2	6	6	3	6	6	5	6	6	3	6	6	3	6	6	3	5	5	3	5	5	3	5	5	3	6	6	3	6	6	3	6	6	3
385		34	M	2	2017	Over 3 year	Fire station	6	6	3	6	5	4	5	4	3	5	5	4	6	6	5	5	5	5	6	5	Pass	6	6	4	5	5	5	5	5	5	5	5	5	3	4	4	2	5	5	1	4	5
386		40	M	2	2019	Over 3 year	Fire station	2	2	2	2	2	2	2	2	2	2	2	2	2	2	2	2	2	2	2	2	2	2	2	2	2	2	2	2	2	2	2	2	2	2	2	2	2	2	2	2	2	2
387		30	M	2	2018	Over 3 year	Fire station	6	6	3	6	6	2	6	6	2	4	4	4	6	6	4	6	6	2	6	6	2	6	6	5	6	6	4	6	6	4	3	6	4	2	6	6	1	6	6	3	6	6
388		34	M	2	2018	Over 3 year	Fire station	5	5	3	5	5	3	5	5	3	5	5	3	5	5	3	5	5	3	5	5	3	5	5	3	5	5	3	5	5	3	5	5	3	5	5	3	5	5	3	5	5	3
389		45	M	2	2018	Under 3 year	Fire station	3	3	3	3	3	3	3	2	3	3	2	2	3	3	3	3	2	4	4	3	2	4	4	3	4	3	3	3	2	3	3	4	3	3	2	2	2	3	4	4	3	2
390		37	M	2	2019	Over 3 year	Fire station	2	2	3	2	2	2	2	2	3	1	2	2	2	2	3	2	2	3	1	1	2	3	3	3	2	2	3	3	2	1	2	2	1	2	2	1	2	2	2	2	2	2
391		34	M	2	2019	Over 3 year	Fire station	2	3	3	6	6	4	6	6	1	2	2	2	2	3	2	6	6	2	6	6	1	5	5	2	4	6	5	5	6	2	6	6	2	1	5	5	1	4	1	4	4	2
392		35	M	2	2018	Under 3 year	Fire station	6	6	5	6	6	5	6	6	5	3	3	3	6	5	5	6	5	5	4	4	3	6	5	4	5	5	4	4	4	4	4	4	3	4	4	4	4	4	4	3	3	3
393		44	M	2	2019	Over 3 year	Fire station	4	4	2	4	4	3	4	4	4	4	4	4	4	4	2	4	4	2	4	4	1	4	4	2	4	4	2	4	4	2	4	4	2	4	4	4	4	3	4	4	4	4
394		32	M	2	2018	Over 3 year	Fire station	6	6	6	5	5	3	6	6	2	6	6	5	2	6	6	6	6	4	6	6	2	4	4	5	5	4	4	3	4	3	2	3	3	2	6	3	2	6	3	1	2	1
395		36	M	2	2016	Under 3 year	Fire station	6	6	2	5	5	2	6	6	2	6	6	2	6	6	2	6	6	3	6	6	2	6	6	1	6	6	3	6	6	3	6	6	1	6	6	1	6	6	1	6	6	3
396		37	M	2	2018	Over 3 year	Fire station	6	6	3	6	6	3	6	6	3	4	4	3	3	4	4	6	4	5	4	3	3	6	4	5	5	4	4	5	4	4	3	4	3	4	6	6	3	4	3	4	5	5
397		34	M	2	2016	Over 3 year	Fire station	6	6	2	6	6	2	6	6	2	6	6	1	6	6	3	6	6	1	6	6	2	6	6	2	6	6	1	6	6	1	6	6	2	4	5	2	4	5	2	4	5	2
398		33	M	2	2018	Over 3 year	Fire station	5	4	3	3	3	3	4	3	4	4	5	4	5	4	3	4	5	3	4	3	2	4	4	4	3	4	3	5	3	4	3	4	3	3	3	4	4	4	4	3	4	3
399		50	M	2	2018	Over 3 year	Fire station	6	6	3	6	6	2	6	6	1	5	5	2	6	6	2	6	6	1	6	6	1	6	6	1	6	6	1	6	6	1	6	6	1	2	6	3	1	6	2	3	4	2
400		34	M	2	2018	Over 3 year	Fire station	3	3	3	3	3	3	3	2	2	3	3	3	3	3	3	3	3	3	3	2	2	2	2	2	3	3	3	3	3	3	3	2	2	4	4	4	5	5	5	5	5	5
401		31	M	2	2018	Over 3 year	Fire station	4	2	1	5	5	3	3	4	1	1	5	5	4	4	4	6	6	4	5	4	2	2	4	3	5	5	4	4	5	6	1	2	1	1	6	6	1	3	6	3	3	3
402		31	M	2	2018	Over 3 year	Industry	3	3	3	3	3	3	3	3	3	1	4	3	2	3	3	5	5	3	3	3	1	1	1	1	1	1	1	1	1	1	3	3	3	1	1	1	1	1	1	Pass	1	1
403		37	M	2	2017	Over 3 year	Fire station	3	3	3	3	3	3	3	3	3	3	3	3	3	3	3	3	3	3	3	3	3	3	3	3	3	3	3	3	3	3	3	3	3	3	3	3	3	3	3	3	3	3
404		35	M	2	2019	Over 3 year	Fire station	6	6	2	6	6	2	6	6	2	2	2	2	4	4	2	6	6	1	6	6	1	5	5	3	5	5	3	5	5	3	4	4	4	4	4	2	2	2	5	5	5	2
405		41	M	2	2019	Under 3 year	Fire station	1	5	3	1	5	3	1	5	3	1	3	3	1	5	4	1	5	4	1	4	3	1	3	3	1	4	3	2	4	3	1	4	3	1	5	5	1	5	5	1	4	4
406		32	M	2	2018	Over 3 year	Fire station	2	3	2	2	3	2	2	3	2	2	3	2	2	3	2	2	3	2	2	3	2	2	3	2	2	3	2	2	3	2	2	3	2	2	3	2	2	3	2	2	3	2
407		33	M	2	2018	Over 3 year	Fire station	1	5	4	2	4	3	1	5	3	1	5	5	1	4	4	1	5	3	1	5	3	1	4	4	1	4	4	1	4	4	1	4	4	1	5	4	1	5	3	1	5	3
408		34	M	2	2018	Under 3 year	Fire station	5	6	4	5	5	3	3	3	2	2	5	3	6	6	3	6	6	4	5	5	3	6	6	4	6	6	5	6	6	4	5	5	5	4	6	3	4	5	5	6	6	4
409		42	M	2	2017	Over 3 year	Hospital	6	6	6	6	6	6	4	4	4	5	5	5	4	4	4	Pass	Pass	Pass	Pass	Pass	Pass	6	6	6	4	4	4	4	4	4	4	4	4	6	6	6	6	6	6	6	6	6
410		33	M	2	2019	Over 3 year	Fire station	5	5	4	6	6	2	5	6	2	5	6	3	6	6	2	5	5	3	3	3	2	2	2	2	3	2	3	4	2	2	6	6	4	3	6	6	2	6	6	2	5	6
411		40	M	2	2016	Over 3 year	Fire station	1	1	1	1	1	1	1	1	1	1	1	1	1	1	1	1	1	1	1	1	1	1	1	1	1	1	1	1	1	1	1	1	1	1	1	1	1	1	1	1	1	1
412		32	M	2	2018	Over 3 year	Fire station	Pass	2	2	3	2	2	3	3	2	Pass	2	2	4	3	3	2	2	3	1	2	2	4	1	3	1	2	2	2	2	1	2	2	2	3	3	2	1	2	4	1	2	1
413		33	M	2	2018	Over 3 year	Fire station	3	3	3	2	3	2	3	3	1	3	3	1	3	3	1	3	2	1	3	2	1	4	2	1	3	2	1	3	3	3	3	2	2	3	3	1	3	3	1	3	3	1
414		35	M	2	2019	Over 3 year	Fire station	6	6	6	6	6	6	6	6	6	6	6	6	6	6	6	6	6	6	6	6	6	5	5	5	6	6	6	6	6	6	6	6	6	4	4	4	3	3	3	4	4	4
415		30	M	2	2019	Under 3 year	Fire station	6	6	1	6	6	2	6	6	2	5	5	4	1	1	1	6	6	1	6	6	1	6	6	1	6	6	1	6	6	2	4	6	1	4	6	3	4	6	5	6	6	2
416		41	M	2	2018	Over 3 year	Fire station	3	3	3	3	3	3	3	3	3	4	4	4	4	4	4	4	4	4	3	3	3	4	4	4	4	4	4	5	5	5	5	5	5	6	6	6	6	6	6	5	5	5
417		37	M	2	2018	Under 3 year	Fire station	3	3	2	2	3	3	3	3	3	2	3	3	3	3	3	2	3	3	3	3	3	2	3	3	3	2	3	5	5	5	5	5	5	5	5	5	5	5	5	5	5	5
418		31	M	2	2016	Under 3 year	Fire station	2	2	1	2	2	1	1	2	2	3	2	3	2	1	2	2	3	2	2	3	2	2	1	2	1	2	1	1	2	1	1	3	2	2	3	1	1	1	1	1	3	2
419		43	F	2	2018	Over 3 year	Fire station	6	5	4	6	6	4	6	6	4	5	5	4	4	4	4	6	6	4	6	6	5	5	5	4	5	5	4	5	5	4	4	4	4	4	4	4	3	3	3	3	3	3
420		36	M	2	2019	Over 3 year	Fire station	5	4	2	5	6	4	5	5	4	4	6	5	5	6	5	6	6	4	6	6	3	6	6	4	5	6	4	6	6	4	5	5	4	6	6	4	5	6	5	6	6	4
421		49	M	2	2017	Over 3 year	Fire station	6	6	6	3	3	3	6	6	1	2	6	6	3	3	3	6	6	3	6	6	1	3	3	1	1	6	3	1	3	1	2	6	1	3	6	1	1	6	2	3	6	3
422		40	F	1	2006	Over 3 year	Fire station	6	6	4	6	6	5	6	6	3	4	6	5	4	6	5	6	6	4	6	6	1	6	6	5	6	6	6	6	6	5	6	6	6	6	6	6	6	6	6	4	5	5
423		40	M	2	2017	Over 3 year	Fire station	2	2	2	2	3	2	2	2	2	1	2	4	2	3	2	2	4	2	2	2	2	1	3	3	4	4	2	3	2	2	2	2	2	3	4	3	3	2	3	2	4	2
424		43	M	2	2016	Over 3 year	Fire station	6	6	4	6	6	4	6	6	6	6	6	6	6	6	5	6	6	6	6	6	6	4	4	3	1	1	1	1	1	1	6	6	6	1	1	1	1	1	1	4	4	4
425		31	F	2	2020	Under 3 year	etc	1	1	1	1	1	1	1	1	1	1	1	1	1	1	1	1	1	1	1	1	1	1	1	1	1	1	1	1	1	1	1	1	1	1	1	1	1	1	1	1	1	1
426		40	M	1	2005	Over 3 year	Coast Guard	4	4	4	5	5	4	5	4	3	3	3	3	3	3	3	5	5	4	5	3	3	5	5	3	5	4	3	5	4	3	4	3	2	4	3	2	4	3	2	4	3	2
427		40	M	2	2016	Under 3 year	Fire station	5	5	1	5	5	1	5	5	1	2	4	5	4	4	2	5	5	1	5	4	1	5	5	2	5	5	1	5	5	1	5	5	1	5	5	3	5	5	3	5	5	2
428		44	M	2	2018	Over 3 year	Fire station	6	6	2	6	6	2	6	6	2	3	3	5	4	5	5	3	4	4	3	3	3	1	5	5	4	4	4	5	4	4	4	1	5	6	1	1	6	1	1	6	1	1
429		41	F	2	2016	Over 3 year	Fire station	4	4	4	4	3	3	3	3	4	3	3	3	3	3	2	3	4	3	3	3	3	3	4	4	4	4	4	4	4	4	4	4	3	3	3	3	4	4	4	4	5	5
430		39	F	1	2019	Under 3 year	Fire station	5	4	4	5	4	5	5	5	5	4	4	5	5	4	3	4	3	3	3	3	3	3	4	4	4	4	3	4	4	4	4	4	4	3	3	3	3	4	3	2	3	3
431		45	F	1	2004	Over 3 year	Fire station	2	3	2	3	3	3	3	4	3	2	3	3	4	4	4	3	4	3	3	4	4	4	3	3	2	3	3	3	3	3	2	3	3	3	2	3	4	4	4	4	5	4
432		33	F	1	2016	Under 3 year	Fire station	2	4	3	2	2	2	2	3	3	3	4	4	5	4	4	5	5	5	5	4	4	4	4	4	4	3	4	4	3	3	3	3	3	3	4	3	3	4	4	4	4	3
433		41	M	1	2012	Over 3 year	Fire station	5	5	5	3	4	4	4	3	3	4	4	4	3	4	4	4	4	3	3	2	2	4	4	4	3	3	4	4	4	3	3	4	4	4	3	3	4	3	3	4	4	4
434		29	F	1	2019	Under 3 year	Fire station	2	3	3	3	3	3	4	3	3	4	4	4	5	4	4	5	5	5	5	4	3	3	3	3	4	3	3	4	4	4	4	4	4	4	4	4	3	4	3	3	2	2
435		49	F	2	2004	Over 3 year	Fire station	5	4	4	4	4	4	3	4	4	3	4	4	4	3	3	2	2	2	3	3	3	3	3	3	3	3	3	3	3	3	3	4	3	3	3	3	4	4	3	3	3	3
436		52	M	2	2015	Over 3 year	Fire station	5	5	4	4	5	4	3	4	4	4	3	4	4	4	4	4	3	3	4	3	3	2	2	3	4	3	3	4	4	4	5	4	3	4	4	3	4	3	3	3	4	4
437		45	M	1	2005	Over 3 year	Fire station	3	4	3	4	3	3	4	4	4	3	4	3	3	2	2	3	2	2	3	3	4	3	3	2	3	3	3	3	4	5	4	3	4	3	4	4	3	3	4	3	3	2
438		42	F	1	2008	Over 3 year	Fire station	3	4	3	4	4	4	3	4	3	2	3	4	3	3	3	3	2	2	3	4	3	4	5	4	4	3	3	4	4	4	4	3	3	4	4	4	3	3	3	4	4	3
439		49	M	2	2003	Over 3 year	Fire station	3	4	4	3	3	3	3	4	3	3	4	4	4	5	5	3	2	2	3	3	3	3	3	3	3	3	3	3	4	4	3	2	2	3	3	3	3	2	2	3	4	4
440		40	M	1	2011	Over 3 year	Fire station	4	5	6	5	4	5	5	5	4	4	2	3	3	4	4	3	3	3	4	4	3	4	4	4	4	3	3	4	5	5	6	5	5	5	5	5	3	3	4	5	5	5
441		36	M	2	2015	Over 3 year	Fire station	6	5	3	6	6	3	6	6	3	6	6	2	6	6	2	6	5	2	6	6	3	6	5	3	6	6	2	6	5	3	4	5	4	6	6	3	6	6	3	6	6	3
442		34	M	2	2019	Over 3 year	Fire station	5	5	3	5	5	1	6	5	1	1	5	5	5	5	5	5	5	5	5	5	1	3	5	3	5	5	1	5	5	3	Pass	5	3	3	5	3	3	5	5	5	5	3
443		40	M	2	2018	Over 3 year	Fire station	2	2	2	2	2	2	2	2	2	2	2	2	2	2	2	2	2	2	2	2	2	2	2	2	2	2	2	2	2	2	2	2	2	2	2	2	2	2	2	2	2	2
444		32	M	2	2017	Under 3 year	Fire station	6	6	1	6	6	1	6	6	2	3	3	4	4	6	4	6	6	3	6	5	1	2	3	5	6	6	4	6	6	4	4	5	3	3	6	2	3	6	3	3	5	3
445		31	M	2	2017	Under 3 year	Fire station	2	3	3	2	2	2	2	2	2	2	2	2	2	3	2	3	3	2	2	2	1	1	2	2	2	2	3	2	2	2	2	2	2	1	4	4	1	4	4	1	4	4
446		55	M	2	2019	Over 3 year	Fire station	2	2	2	3	3	3	3	3	3	3	2	3	2	3	2	4	3	2	2	3	1	3	4	4	4	3	1	2	4	3	2	3	2	4	3	3	4	4	3	3	4	3
447		40	M	2	2017	Over 3 year	Fire station	5	5	2	5	5	2	5	5	2	5	3	3	5	5	5	5	5	3	5	5	1	5	5	5	5	5	3	5	5	5	5	5	5	5	5	2	5	5	5	5	5	5
448		32	M	2	2017	Over 3 year	Fire station	5	5	1	6	6	1	3	4	1	2	3	5	4	5	3	6	6	3	3	2	2	4	3	3	5	4	2	3	4	3	2	5	3	2	5	5	1	5	6	2	3	2
449		33	M	2	2019	Under 3 year	Fire station	3	3	4	3	3	3	3	3	3	2	2	2	4	4	4	2	2	2	2	2	2	3	3	3	3	3	3	3	3	3	3	3	3	2	4	2	2	4	2	2	4	2
450		34	M	2	2019	Over 3 year	Fire station	3	3	3	2	2	2	2	2	2	3	1	2	3	2	1	3	2	1	2	2	2	2	3	2	2	2	2	2	2	2	2	3	2	3	3	2	4	3	2	3	3	4
[truncated: 717 more columns]
