# Supplementary material for: Development of examination objectives for the Korean paramedic and emergency medical technician examination: a survey study
Source: J Educ Eval Health Prof. 2024 Jun 12;21:13. doi: 10.3352/jeehp.2024.21.13 (PMC11239538; doi:10.3352/jeehp.2024.21.13)
Supplement: Supplementary file 2 [file jeehp-21-13-dataset2.xlsx]

## Sheet: Paramedic
Dataset 2. Tasks of paramedic and EMT and their frequency, importance, and difficulty
	Task		Frequency		Importance		Difficulty
			Mean	SD	Mean	SD	Mean	SD
45	3.3. Checking vital sign	Taking pertinent history	5.26	1.343	5.56	0.843	5.26	1.314
112	4.20. Ob & Gy emergency	Managing emergency labor & delivery	2.09	1.491	5.27	1.271	4.95	1.221
113	4.20. Ob & Gy emergency	Managing labor & delivery	2.12	1.469	5.12	1.312	4.94	2.523
115	4.21. Infant & child emergency	Treating neonatal cardiac arrest	2.11	1.644	5.43	1.082	4.81	1.381
114	4.20. Ob & Gy emergency	Treating eclampsia	1.92	1.383	5.14	1.277	4.81	1.278
90	4.13. Injury on thorax	Treating cardiac tamponade	2.4	1.643	5.41	1.096	4.77	1.226
116	4.21. Infant & child emergency	Treating child cardiac arrest	2.21	1.636	5.49	1.04	4.74	1.397
92	4.13. Injury on thorax	Treating open chest injury	2.42	1.615	5.39	1.089	4.64	1.256
88	4.13. Injury on thorax	Treating hemothorax	2.74	1.665	5.36	1.098	4.64	1.267
99	4.15. Injury on abdomen	Treating abdominal injury	2.49	1.761	5.37	1.128	4.62	1.356
117	4.21. Infant & child emergency	Treating chocking of child	2.26	1.579	5.41	1.098	4.61	1.394
84	4.12. Injury on head, neck & face	Treating brain injury	3.33	1.75	5.41	1.065	4.6	1.351
111	4.19. Burn	Treating electricity burn	2.43	1.688	5.23	1.116	4.58	2.53
222	7.5. Responding to disaster	Responding to radioactive accident	1.97	1.457	4.95	1.363	4.57	1.462
118	4.21. Infant & child emergency	Treating child dyspnea	2.41	1.659	5.35	1.161	4.56	1.35
89	4.13. Injury on thorax	Treating frail chest	2.47	1.593	5.34	1.093	4.56	1.284
72	4.9. Contagion	Treating septic shock	3.01	1.777	5.37	1.018	4.52	1.256
87	4.13. Injury on thorax	Treating pneumothorax	2.88	1.647	5.32	1.121	4.49	1.326
169	6.4. Inpatient treatment	Applying ET-tube	2.54	1.737	5.31	1.301	4.48	1.515
54	4.2. ACLS	ACLS on non-cardiogenic cardiac arrest	3.66	1.838	5.68	0.786	4.47	1.293
96	4.14. Injury on spine	Treating neurologic shock	2.97	1.771	5.42	1.091	4.42	1.379
110	4.19. Burn	Treating chemical burn	2.88	1.727	5.25	1.054	4.42	1.357
221	7.5. Responding to disaster	Responding to chemical disaster	2.22	1.506	4.95	1.392	4.42	1.473
93	4.13. Injury on thorax	Treating pulmonary contusion	2.55	1.633	5.28	3.188	4.37	1.328
223	7.5. Responding to disaster	Responding to pandemic	3.4	1.865	5.19	1.198	4.36	1.464
174	6.4. Inpatient treatment	Assisting tracheostomy	1.87	1.42	4.61	1.679	4.36	1.448
133	4.24. Responding to special patient	Responding to hostile behavior & self-harm	3.3	1.805	4.74	1.411	4.35	1.402
224	7.5. Responding to disaster	Responding to traffic accidents with MCI	3.28	1.706	5.21	1.237	4.34	1.379
131	4.24. Responding to special patient	Treating sexual assault patient	1.98	1.48	4.95	1.379	4.34	1.407
132	4.24. Responding to special patient	Treating crime scene patient	2.25	1.532	4.82	1.433	4.34	1.408
83	4.12. Injury on head, neck & face	Treating skull fracture	3.18	1.744	5.35	1.031	4.29	1.341
74	4.10. Poisoning	Treating inhalation poisoning	3.17	1.743	5.22	1.156	4.29	1.254
77	4.10. Poisoning	Treating ingested poisoning	3.28	1.899	5.19	1.17	4.28	1.188
213	7.4. Performing in disaster department	Performing task of incident command unit	2.43	1.796	5.05	1.275	4.28	1.351
85	4.12. Injury on head, neck & face	Treating eye injury	3.04	1.644	5.14	1.177	4.27	1.393
220	7.5. Responding to disaster	Responding to large fire	2.7	1.638	5.01	1.286	4.26	1.418
73	4.9. Contagion	Treating infection	3.5	1.87	5.27	1.19	4.24	1.292
119	4.21. Infant & child emergency	Treating child seizure	3.01	1.977	5.23	1.206	4.24	1.384
75	4.10. Poisoning	Treating absorption poisoning	2.87	1.721	5.01	1.229	4.24	1.315
55	4.2. ACLS	ACLS on ROSC	3.63	1.851	5.68	0.826	4.23	1.458
76	4.10. Poisoning	Treating injection poisoning	2.62	1.705	4.97	1.268	4.23	1.351
129	4.24. Responding to special patient	Treating abused child	2.05	1.524	4.91	1.417	4.21	1.45
173	6.4. Inpatient treatment	Assisting thoracic depression	1.98	1.548	4.69	1.59	4.21	1.514
109	4.19. Burn	Treating inhalation burn	3.12	1.689	5.29	1.062	4.2	1.358
100	4.16. Injury on pelvis	Treating pelvic fracture	3.13	1.684	5.32	1.173	4.19	1.329
78	4.10. Poisoning	Treating drug overdose	3.54	1.921	5.14	1.219	4.19	1.237
199	7.1. Monitoring disaster	Determining level of disaster	2.62	1.749	5.06	1.28	4.18	1.424
81	4.11. Bleeding	Treating hemorrhagic shock	3.76	1.757	5.49	0.943	4.17	1.434
52	4.2. ACLS	ACLS on imminent cardiac arrest	4.16	1.7	5.73	0.738	4.16	1.471
53	4.2. ACLS	ACLS on MI	4.04	1.727	5.72	0.756	4.16	1.394
98	4.15. Injury on abdomen	Treating penetration & puncture	2.94	1.793	5.3	1.096	4.14	1.355
130	4.24. Responding to special patient	Treating abused elderly	2.06	1.504	4.91	1.413	4.14	1.442
61	4.4. Cardiovascular system	Treating dysrhythmia	4.05	1.642	5.55	0.979	4.13	1.295
202	7.2. Managing disaster	Applying principles of disaster management	2.64	1.767	5.12	1.181	4.13	1.394
211	7.4. Performing in disaster department	Performing task of disaster center	2.22	1.641	5.09	1.215	4.13	1.406
172	6.4. Inpatient treatment	Assisting chest tube insertion	2.03	1.619	4.61	1.628	4.13	1.566
200	7.1. Monitoring disaster	Determining type of disaster	2.75	1.8	5.07	1.278	4.12	1.391
101	4.16. Injury on pelvis	Treating urologic & genital injury	2.74	1.733	4.83	1.324	4.12	1.275
219	7.5. Responding to disaster	Responding to storm & flood damage	2.88	1.632	4.87	1.341	4.1	1.482
62	4.5. Endocrine system	Treating metabolic disorder	3.6	1.723	5.36	1.048	4.09	1.294
218	7.4. Performing in disaster department	Performing task of emergency medical support center	2.53	1.748	5.13	1.208	4.07	1.387
201	7.1. Monitoring disaster	Determining nature of disaster	2.79	1.81	5.06	1.25	4.06	1.5
212	7.4. Performing in disaster department	Performing task of disaster headquarters	2.46	1.819	5.02	1.314	4.06	1.458
128	4.23. Environmental emergency	Treating of hazardous material exposure	3.05	1.734	4.91	1.276	4.06	1.452
64	4.6. Nervous system	Treating stroke	3.88	1.679	5.62	0.887	4.05	1.371
225	7.6. Disaster psychological support	Screening for psychological support	2.1	1.619	4.42	1.653	4.03	1.585
226	7.6. Disaster psychological support	Helping for psychological support	1.98	1.521	4.41	1.612	4	1.525
95	4.14. Injury on spine	Treating spine injury	3.76	1.695	5.42	1.149	3.99	1.466
183	6.4. Inpatient treatment	Assisting synchronized cardioversion	2.58	1.951	5.03	1.522	3.99	1.622
123	4.22. Geriatric emergency	Treating elderly acute disease	3.57	2.011	5.02	1.275	3.99	1.341
190	6.4. Inpatient treatment	Assisting ligation & cutting umbilical cord	1.92	1.568	4.98	1.374	3.99	1.573
175	6.4. Inpatient treatment	Assisting paracentesis	1.91	1.5	4.22	1.78	3.99	1.649
51	4.2. ACLS	ACLS on cardiac arrest	4.32	1.658	5.74	0.708	3.98	1.527
60	4.4. Cardiovascular system	Treating chest pain	4.26	1.62	5.61	0.895	3.98	1.277
214	7.4. Performing in disaster department	Performing task of treatment unit	3.02	1.918	5.1	1.308	3.97	1.487
56	4.3. Respiratory system	Treating COPD	3.61	1.84	5.41	1.013	3.96	1.349
210	7.4. Performing in disaster department	Performing task of first-arrival team	3.2	1.898	5.27	1.128	3.96	1.587
208	7.3. Triaging MCI	Triaging contaminated & infected victim	3.17	1.866	5.24	1.163	3.96	1.427
217	7.4. Performing in disaster department	Performing task of DMAT	2.73	1.919	5.1	1.254	3.96	1.446
207	7.3. Triaging MCI	Triaging child victim	2.88	1.836	5.24	1.15	3.95	1.484
192	6.4. Inpatient treatment	Assisting operation	1.89	1.523	4.41	1.75	3.95	1.587
216	7.4. Performing in disaster department	Performing task of prompt-response team	2.53	1.708	5.12	1.226	3.93	1.496
65	4.6. Nervous system	Treating fainting seizure epilepsy	4.06	1.627	5.42	1.137	3.92	1.465
204	7.2. Managing disaster	Managing hospital disaster	2.57	1.788	4.91	1.374	3.91	1.45
124	4.22. Geriatric emergency	Treating elderly delirium	2.95	1.767	4.53	1.504	3.91	1.415
120	4.21. Infant & child emergency	Treating child fever	3.22	2.092	5.02	1.309	3.9	1.554
79	4.10. Poisoning	Treating alcoholism	3.48	1.86	4.49	1.518	3.9	1.42
94	4.14. Injury on spine	Treating cervical spine injury	4.24	4.827	5.47	1.049	3.89	1.425
91	4.13. Injury on thorax	Treating rib fracture	3.2	1.679	4.91	1.325	3.88	1.454
178	6.4. Inpatient treatment	Assisting central venous catheterization	2.18	1.664	4.59	1.686	3.88	1.566
203	7.2. Managing disaster	Spreading information of disaster	2.9	1.867	5.18	1.1	3.87	1.524
134	4.24. Responding to special patient	Responding to dying & death	3.17	1.911	4.55	1.728	3.85	1.579
209	7.3. Triaging MCI	Documenting triage tag	3.21	1.771	5.33	1.059	3.83	1.536
206	7.3. Triaging MCI	Triaging adult victim	3.34	1.874	5.18	1.202	3.83	1.531
180	6.4. Inpatient treatment	Assisting IO	1.85	1.51	4.23	1.817	3.83	1.564
215	7.4. Performing in disaster department	Performing task of transportation unit	3.13	2.778	5.09	1.277	3.82	1.541
121	4.22. Geriatric emergency	Treating elderly injury	3.78	1.979	4.93	1.224	3.82	1.407
49	4.1. Basic CPR	CPR & relief of chocking	4.3	1.674	5.72	0.769	3.8	1.564
63	4.5. Endocrine system	Treating diabetic emergency	4.01	1.687	5.47	1.011	3.8	1.328
229	8.1.Managing situation	Refusing emergency care & transportation	2.88	4.901	4.75	1.516	3.76	1.507
246	9.2. Self-care	Managing stress	4.49	1.511	5.44	1.049	3.75	1.631
205	7.2. Managing disaster	Managing disaster supplies	3.01	1.827	5.06	1.257	3.75	1.5
166	6.2. Monitoring	Drawing arterial blood for inpatient	2.68	2.106	4.45	1.83	3.74	1.639
249	9.3. Maintaining professionalism	Obtaining relevant certificates	3.65	1.693	4.85	1.306	3.72	1.498
251	9.3. Maintaining professionalism	Participating in research activities	2.57	1.656	4.4	1.539	3.71	1.586
57	4.3. Respiratory system	Treating asthma	3.55	1.776	5.39	0.98	3.69	1.341
69	4.7. Digestive urinary reproductive system	Treating reproductive emergency	3.33	1.765	4.71	1.385	3.69	1.416
122	4.22. Geriatric emergency	Treating elderly falling	3.81	1.984	4.93	1.241	3.67	1.433
158	6.1. Applying KTAS	Triaging special patient(KTAS	3.03	1.983	5.3	3.993	3.65	1.467
70	4.8. Anaphylaxis	Treating allergy	3.59	1.671	5.18	1.133	3.65	1.401
106	4.18. Injury on soft tissue	Treating open wound	4.44	1.558	5.16	1.059	3.65	1.405
182	6.4. Inpatient treatment	Assisting manual defibrillation	3.19	2.102	5.14	1.415	3.65	1.684
125	4.23. Environmental emergency	Treating heat emergency	3.73	1.601	5.1	1.151	3.65	1.475
68	4.7. Digestive urinary reproductive system	Treating urologic emergency	3.65	1.781	4.97	3.977	3.64	1.433
155	6.1. Applying KTAS	Triaging child patient(KTAS	2.92	2.01	5.03	1.444	3.63	1.499
245	9.2. Self-care	Maintaining health	4.61	1.38	5.43	1.066	3.62	1.611
228	8.1.Managing situation	Responding to refusal of care & transfer	3.57	1.987	4.91	1.446	3.62	1.433
108	4.19. Burn	Treating thermal burn	3.96	1.618	5.07	1.125	3.6	1.401
97	4.15. Injury on abdomen	Treating blunt trauma	3.92	1.743	4.95	1.262	3.6	1.42
191	6.4. Inpatient treatment	Assisting reduction & splinting fracture, dislocation	3.21	1.998	4.91	1.365	3.6	1.523
66	4.7. Digestive urinary reproductive system	Treating gastrointestinal patients	3.97	1.735	4.97	1.291	3.59	1.455
171	6.4. Inpatient treatment	Assisting L-tube insertion	2.51	1.964	4.46	1.629	3.59	1.631
82	4.12. Injury on head, neck & face	Treating scalp injury	4.37	1.537	4.95	1.288	3.58	1.554
195	6.4. Inpatient treatment	Assisting hyperbaric O2 therapy	2.54	1.946	4.82	1.514	3.58	1.676
126	4.23. Environmental emergency	Treating cold emergency	3.56	2.213	5.05	1.176	3.57	1.43
250	9.3. Maintaining professionalism	Joining organizations of professionals	2.81	1.67	4.36	1.533	3.56	1.541
59	4.3. Respiratory system	Treating hemoptysis	3.36	1.783	5.22	1.188	3.54	1.335
107	4.18. Injury on soft tissue	Treating closed wound	4.41	1.57	5.07	1.094	3.54	1.409
67	4.7. Digestive urinary reproductive system	Treating digestive emergency	4.16	1.661	4.94	1.272	3.54	1.405
102	4.17. Injury on bone	Treating fracture & dislocation	4.39	1.562	4.88	1.265	3.54	1.475
86	4.12. Injury on head, neck & face	Treating teeth injury	3.08	1.582	4.55	1.521	3.54	1.464
33	3.2. Secondary assessment	Assessing thorax	4.53	1.595	5.46	832	3.53	1.345
34	3.2. Secondary assessment	Assessing abdomen	4.52	1.596	5.41	0.902	3.53	1.341
231	8.2.Managing resource	Applying QM	3.69	1.976	4.99	1.381	3.53	1.437
184	6.4. Inpatient treatment	Assisting of intravenous administration Epinephrine	2.74	1.911	5.01	1.498	3.52	1.658
230	8.1.Managing situation	Discontinuing & terminating resuscitation	3.19	1.969	4.94	1.376	3.51	1.56
35	3.2. Secondary assessment	Assessing pelvis	4.53	1.595	5.38	0.886	3.5	1.281
177	6.4. Inpatient treatment	Securing a vein line	3.11	1.895	5.02	1.384	3.5	1.444
187	6.4. Inpatient treatment	Assisting of intravenous administration Amiodarone	2.36	1.773	4.97	1.494	3.5	1.676
157	6.1. Applying KTAS	Triaging non-trauma patient(KTAS	3.34	2.079	5.12	2.097	3.49	1.508
165	6.2. Monitoring	Drawing venous blood for inpatient	2.71	2.004	4.65	1.668	3.49	1.576
170	6.4. Inpatient treatment	Assisting foley catheterization	2.5	1.994	4.47	1.849	3.49	1.601
181	6.4. Inpatient treatment	Applying CPR	3.87	2.078	5.25	1.403	3.48	1.742
156	6.1. Applying KTAS	Triaging trauma patient(KTAS	3.4	2.038	5.08	1.402	3.47	1.486
244	9.1. Training	Training clinical & squad trainee	3.45	1.802	5.04	1.235	3.47	1.538
127	4.23. Environmental emergency	Treating bite & sting	3.38	1.859	4.74	1.316	3.47	1.446
193	6.4. Inpatient treatment	Opening & maintaining airway	3.79	1.982	5.29	1.232	3.46	1.712
13	1.4. Pre-arrival instructions	Informing AED	3.22	1.95	5.22	1.25	3.45	1.622
147	5.3. Documenting	Documenting major trauma care form	3.22	2.187	5	1.399	3.43	1.521
227	8.1.Managing situation	Providing information on medical institutions	3.49	2.001	4.88	1.489	3.43	1.447
185	6.4. Inpatient treatment	Assisting of intravenous administration Atropine	2.17	1.72	4.8	1.651	3.43	1.698
148	5.3. Documenting	Documenting infectious disease & hazmat report	3.1	2.042	5.03	1.363	3.42	1.505
186	6.4. Inpatient treatment	Assisting of intravenous administration Lidocaine	2.24	1.79	4.84	1.607	3.42	1.69
176	6.4. Inpatient treatment	Assisting enema	2.13	1.73	3.97	1.818	3.42	1.715
21	2.2. Securing scene safety	Securing bystander’s & co-worker’s safety	4.53	1.873	5.42	1.104	3.41	1.431
146	5.3. Documenting	Documenting cardiovascular care form	3.28	2.181	5.03	1.365	3.41	1.472
80	4.11. Bleeding	Treating hemostasis	4.6	1.493	5.31	1.046	3.39	1.552
236	8.2.Managing resource	Knowing resource & EMS of area	4.02	1.901	4.95	1.374	3.39	1.518
138	5.1 Transporting	Applying KED	2.97	1.772	4.74	1.463	3.38	1.443
252	9.3. Maintaining professionalism	Following regulations	4.77	1.532	5.25	1.139	3.36	1.632
242	9.1. Training	Training emergency care	3.68	1.789	5.17	1.158	3.36	1.566
240	8.3. Controlling infection	Responding to infectious disease	4.27	1.912	5.05	1.35	3.36	1.534
20	2.2. Securing scene safety	Securing patient’s safety	4.61	1.865	5.45	1.093	3.35	1.452
154	6.1. Applying KTAS	Triaging adult patient(KTAS	3.52	2.147	5.31	3.334	3.35	1.547
135	5.1 Transporting	Applying body mechanics	3.92	1.985	5.06	1.303	3.35	1.504
25	3.1. Initial assessment	Assessing & maintaining airway	4.82	1.636	5.61	0.745	3.34	1.427
28	3.1. Initial assessment	Assessing disability	4.64	1.583	5.32	0.94	3.33	1.24
153	5.4. Transferring	Reporting on special patient	3.34	2.01	5.02	1.371	3.33	1.403
189	6.4. Inpatient treatment	Assisting administration of non-narcotic analgesic	2.11	1.608	4.47	1.714	3.32	1.718
30	3.1. Initial assessment	Determining priority of patient	4.46	1.853	5.32	1.136	3.31	1.28
143	5.2. Communicating	Requesting direct medical control	3.63	2.018	5.21	1.264	3.31	1.51
27	3.1. Initial assessment	Assessing circulation & delivering fluid	4.87	1.588	5.56	0.798	3.3	1.392
29	3.1. Initial assessment	Assessing mechanism of injury	5.02	1.465	5.54	0.801	3.3	1.308
37	3.2. Secondary assessment	Assessing back	4.36	1.602	5.24	1.01	3.3	1.336
196	6.4. Inpatient treatment	Assisting wound treatment	3.55	1.977	4.94	1.311	3.3	1.57
14	1.4. Pre-arrival instructions	Informing first aid	3.55	1.978	5.18	1.242	3.29	1.527
26	3.1. Initial assessment	Assessing breathing & delivering O2	4.94	1.568	5.57	0.836	3.28	1.419
12	1.4. Pre-arrival instructions	Informing basic CPR	3.55	1.975	5.25	1.222	3.28	1.543
152	5.4. Transferring	Face-face reporting	3.91	2.178	4.98	1.443	3.28	1.52
243	9.1. Training	Training CPR	3.9	1.694	5.22	1.167	3.27	1.562
140	5.1 Transporting	Transporting patient to treatable medical institution	3.99	2.183	5.17	1.348	3.27	1.494
234	8.2.Managing resource	Maintaining ambulance	4.3	2.004	5.08	1.291	3.27	1.441
247	9.3. Maintaining professionalism	Participating in case-review	2.9	1.788	4.66	1.488	3.27	1.496
179	6.4. Inpatient treatment	Assisting IM & SQ	2.19	1.661	4.14	1.789	3.27	1.665
32	3.2. Secondary assessment	Assessing neck	4.74	1.577	5.47	0.857	3.26	1.373
15	1.4. Pre-arrival instructions	Informing scene safety	3.42	1.979	5.05	1.295	3.26	1.398
150	5.3. Documenting	Documenting advice and consent form	3.07	2.124	4.92	1.429	3.26	1.474
50	4.1. Basic CPR	Applying AED	4.03	1.739	5.71	0.768	3.25	1.686
19	2.2. Securing scene safety	Securing personal safety	4.53	1.857	5.44	1.136	3.24	1.44
58	4.3. Respiratory system	Treating hyperpnea	4.16	1.637	5.07	1.243	3.24	1.412
188	6.4. Inpatient treatment	Administratingaspirin	2.04	1.581	4.56	1.723	3.23	1.76
145	5.3. Documenting	Documenting cardiac arrest care form	3.37	2.171	5.06	1.325	3.22	1.484
22	2.2. Securing scene safety	Requesting additional help	4.09	1.828	5.14	1.16	3.21	1.356
151	5.3. Documenting	Documenting hospital medical report	3.18	2.195	4.77	1.628	3.2	1.488
253	9.3. Maintaining professionalism	Following code of ethics	4.79	1.611	5.12	1.256	3.19	1.649
235	8.2.Managing resource	Maintaining equipment & supplies	4.58	1.892	5.07	1.347	3.19	1.565
144	5.3. Documenting	Documenting pre-hospital care report	3.94	2.246	5.18	1.285	3.18	1.514
8	1.3. Guiding response	Determining priority of response	4.16	4.895	5.16	1.281	3.17	1.428
239	8.3. Controlling infection	Controlling infection of EMTs & paramedics	4.28	1.97	5.1	1.365	3.17	1.474
139	5.1 Transporting	Applying emergency urgent non-urgent move	3.88	2.084	5.03	1.316	3.17	1.441
232	8.2.Managing resource	Organizing work schedule	3.42	2.115	4.72	1.587	3.16	1.505
233	8.2.Managing resource	Driving ambulance	3.61	2.134	4.78	1.529	3.15	1.458
238	8.3. Controlling infection	Disinfecting ambulance	4.3	1.963	5.1	1.316	3.14	1.529
36	3.2. Secondary assessment	Assessing extremities	4.67	1.543	5.29	0.941	3.13	1.292
194	6.4. Inpatient treatment	Administrating O2	3.88	1.96	5.27	1.202	3.13	1.681
5	1.1. Identifying scene	Identifying required resources	4.17	1.869	5.17	1.223	3.13	1.43
197	6.4. Inpatient treatment	Assisting burn treatment	3.67	1.967	4.98	1.28	3.13	1.623
23	3.1. Initial assessment	Forming general impression & mental status	5.14	1.542	5.59	0.835	3.12	1.432
149	5.3. Documenting	Documenting refusal of emergency care form	3.27	2.091	5.06	1.378	3.12	1.471
31	3.2. Secondary assessment	Assessing head & face	4.79	1.555	5.45	0.88	3.09	1.338
4	1.1. Identifying scene	Identifying hazmat	3.72	1.857	5.13	1.215	3.09	1.344
24	3.1. Initial assessment	Assessing & immobilizing neck	4.83	1.557	5.56	0.818	3.08	1.325
11	1.3. Guiding response	Requesting additional resources	3.78	1.924	5.07	1.209	3.05	1.349
237	8.3. Controlling infection	Applying cleaning, disinfection, & sterilization	4.47	1.884	5.08	1.342	3.03	1.54
141	5.2. Communicating	Applying principles of radio communication	4.02	2.102	5	1.302	3.02	1.481
142	5.2. Communicating	Providing information of patient	4.23	1.985	5.2	1.241	3.01	1.487
198	6.4. Inpatient treatment	Applying heat & cold	3.67	1.862	4.91	1.331	3.01	1.584
71	4.8. Anaphylaxis	Treating anaphylaxis	3.45	1.722	4.02	1.382	3.01	1.777
10	1.3. Guiding response	Informing condition of scene	4.05	2.021	5.23	1.207	2.99	1.407
9	1.3. Guiding response	Informing state of patient	4.03	2.031	5.27	1.21	2.98	1.396
103	4.17. Injury on bone	Treating sprain & strain	4.81	1.446	4.38	1.636	2.98	1.569
164	6.2. Monitoring	Checking ECG for inpatient	4.45	1.854	5.38	1.112	2.97	1.651
16	2.1. Communicating on enroute	Obtaining information of scene	4.37	1.904	5.21	1.252	2.96	1.431
136	5.1 Transporting	Applying c-collar	4.07	1.882	5.26	1.221	2.94	1.502
248	9.3. Maintaining professionalism	Participating in continuing education	5.01	1.443	5.21	1.248	2.94	1.618
137	5.1 Transporting	Applying stretcher	4.23	1.978	5.11	1.307	2.91	1.461
104	4.18. Injury on soft tissue	Treating bleeding	5.02	1.357	4.94	1.209	2.9	1.503
43	3.3. Checking vital sign	Checking ECG	4.66	1.564	5.52	0.823	2.88	1.47
241	8.3. Controlling infection	Applying BSI	4.94	1.606	5.25	1.529	2.88	1.568
105	4.18. Injury on soft tissue	Treating wound	5.08	1.373	4.83	1.311	2.85	1.513
17	2.1. Communicating on enroute	Informing condition of traffic	3.52	1.917	4.54	1.384	2.8	1.396
167	6.3. Lifting & moving	Moving patient in hospital	3.55	2.163	4.55	1.701	2.75	1.57
161	6.2. Monitoring	Checking respiration for inpatient	4.45	2.014	5.29	1.239	2.73	1.56
159	6.2. Monitoring	Checking BP for inpatient	4.64	1.877	5.38	1.166	2.72	1.601
38	3.3. Checking vital sign	Checking BP	5.12	1.519	5.57	0.853	2.69	1.43
6	1.2. Identifying patient	Identifying patient’s chief complaint	4.88	1.754	5.46	1.106	2.69	1.467
1	1.1. Identifying scene	Identifying nature of call	4.58	1.922	5.41	1.077	2.69	1.361
40	3.3. Checking vital sign	Checking respiration	5.07	1.536	5.57	0.0826	2.66	1.449
48	3.3. Checking vital sign	Taking social history	4.15	1.739	4.77	1.341	2.66	1.467
2	1.1. Identifying scene	Identifying location of patient	4.46	1.936	5.29	1.225	2.65	1.386
42	3.3. Checking vital sign	Checking SPO2	4.93	1.734	5.49	0.996	2.62	1.438
160	6.2. Monitoring	Checking pulse for inpatient	4.89	1.708	5.44	1.073	2.61	1.586
162	6.2. Monitoring	Checking body temperature for inpatient	4.47	2.009	5.3	1.206	2.61	1.573
168	6.3. Lifting & moving	Moving patient from ambulance to hospital	4.38	2.066	4.97	1.389	2.61	1.489
18	2.1. Communicating on enroute	Informing ETA	3.98	1.946	4.64	1.435	2.59	1.374
163	6.2. Monitoring	Checking SPO2·EtCO2 for inpatient	4.86	1.714	5.42	1.101	2.58	1.537
47	3.3. Checking vital sign	Taking family history	4.5	1.679	5.08	1.187	2.56	1.416
44	3.3. Checking vital sign	Taking chief complaint	5.55	2.462	5.61	0.799	2.53	1.417
39	3.3. Checking vital sign	Checking pulse	5.19	1.468	5.61	0.754	2.5	1.421
46	3.3. Checking vital sign	Taking past history	5.26	1.312	5.53	0.837	2.49	1.369
3	1.1. Identifying scene	Identifying number of patient	4.29	1.92	5.29	1.128	2.46	1.309
41	3.3. Checking vital sign	Checking body temperature	5.08	1.594	5.47	0.918	2.39	1.341
7	1.2. Identifying patient	Identifying patient’s age & sex	4.7	1.807	5.18	1.24	2.29	1.347

## Sheet: EMT
	Task		Frequency		Importance		Difficulty
			Mean	SD	Mean	SD	Mean	SD
115	4.21. Infant & child emergency	Treating neonatal cardiac arrest	2.19	1.558	4.61	1.607	4.33	1.655
116	4.21. Infant & child emergency	Treating child cardiac arrest	2.26	1.588	4.58	1.65	4.33	1.65
45	3.3. Checking vital sign	Taking pertinent history	4.36	1.737	4.53	1.58	4.3	1.75
112	4.20. Ob & Gy emergency	Managing emergency labor & delivery	2.29	1.588	4.45	1.599	4.29	1.633
84	4.12. Injury on head, neck & face	Treating brain injury	2.64	1.616	4.28	1.686	4.21	1.68
99	4.15. Injury on abdomen	Treating abdominal injury	2.32	1.66	4.39	1.647	4.18	1.655
92	4.13. Injury on thorax	Treating open chest injury	2.38	1.621	4.32	1.624	4.18	1.627
55	4.2. ACLS	ACLS on ROSC	2.98	1.695	4.49	1.709	4.11	1.617
54	4.2. ACLS	ACLS on non-cardiogenic cardiac arrest	2.87	1.725	4.35	1.725	4.09	1.661
93	4.13. Injury on thorax	Treating pulmonary contusion	2.37	1.594	4.15	1.613	4.07	1.681
83	4.12. Injury on head, neck & face	Treating skull fracture	2.63	1.591	4.28	1.646	4.06	1.662
98	4.15. Injury on abdomen	Treating penetration & puncture	2.52	1.612	4.31	1.562	4.04	1.597
85	4.12. Injury on head, neck & face	Treating eye injury	2.55	1.591	4.22	1.637	4.01	1.671
53	4.2. ACLS	ACLS on MI	2.98	1.65	4.41	1.702	3.99	1.595
111	4.19. Burn	Treating electricity burn	2.34	1.589	4.27	1.565	3.98	1.626
72	4.9. Contagion	Treating septic shock	2.55	1.575	4.14	1.599	3.97	1.624
90	4.13. Injury on thorax	Treating cardiac tamponade	2.37	1.632	4.05	1.698	3.97	1.703
117	4.21. Infant & child emergency	Treating chocking of child	2.42	1.577	4.45	1.613	3.95	1.575
52	4.2. ACLS	ACLS on imminent cardiac arrest	3.14	1.699	4.44	1.722	3.95	1.616
131	4.24. Responding to special patient	Treating sexual assault patient	2.21	1.564	4.31	1.607	3.95	1.595
113	4.20. Ob & Gy emergency	Managing labor & delivery	2.33	1.587	4.26	1.652	3.95	1.711
100	4.16. Injury on pelvis	Treating pelvic fracture	2.56	1.63	4.21	1.644	3.95	1.599
110	4.19. Burn	Treating chemical burn	2.58	1.653	4.19	1.556	3.95	1.605
87	4.13. Injury on thorax	Treating pneumothorax	2.55	1.607	4.12	1.603	3.95	1.625
88	4.13. Injury on thorax	Treating hemothorax	2.49	1.622	4.05	1.63	3.95	1.647
64	4.6. Nervous system	Treating stroke	3.14	1.645	4.43	1.635	3.94	1.583
95	4.14. Injury on spine	Treating spine injury	2.81	1.58	4.4	1.607	3.94	1.561
96	4.14. Injury on spine	Treating neurologic shock	2.59	1.615	4.2	1.654	3.94	1.624
89	4.13. Injury on thorax	Treating frail chest	2.38	1.608	4.06	1.652	3.93	1.665
114	4.20. Ob & Gy emergency	Treating eclampsia	2.21	1.547	4.04	1.668	3.93	1.673
132	4.24. Responding to special patient	Treating crime scene patient	2.44	1.612	4.12	1.639	3.92	1.606
51	4.2. ACLS	ACLS on cardiac arrest	3.18	1.673	4.48	1.71	3.91	1.612
118	4.21. Infant & child emergency	Treating child dyspnea	2.48	1.642	4.37	1.594	3.91	1.61
94	4.14. Injury on spine	Treating cervical spine injury	2.91	1.615	4.45	1.625	3.87	1.645
81	4.11. Bleeding	Treating hemorrhagic shock	2.87	1.584	4.23	1.632	3.87	1.6
109	4.19. Burn	Treating inhalation burn	2.66	1.57	4.22	1.607	3.87	1.582
133	4.24. Responding to special patient	Responding to hostile behavior & self-harm	2.67	1.619	4.01	1.612	3.87	1.625
158	6.1. Applying KTAS	Triaging special patient(KTAS	2.44	1.696	4.18	1.665	3.86	1.661
49	4.1. Basic CPR	CPR & relief of chocking	3.45	1.679	4.65	1.571	3.82	1.527
65	4.6. Nervous system	Treating fainting seizure epilepsy	3.09	1.619	4.24	1.6	3.82	1.503
56	4.3. Respiratory system	Treating COPD	2.83	1.636	4.3	1.659	3.8	1.523
97	4.15. Injury on abdomen	Treating blunt trauma	2.74	1.641	4.08	1.586	3.8	1.62
60	4.4. Cardiovascular system	Treating chest pain	3.21	1.611	4.28	1.595	3.79	1.503
61	4.4. Cardiovascular system	Treating dysrhythmia	3	1.566	4.2	1.617	3.79	1.534
73	4.9. Contagion	Treating infection	2.91	1.609	4.02	1.587	3.77	1.572
119	4.21. Infant & child emergency	Treating child seizure	2.71	1.685	4.22	1.606	3.75	1.551
77	4.10. Poisoning	Treating ingested poisoning	2.57	1.577	4.06	1.658	3.75	1.642
157	6.1. Applying KTAS	Triaging non-trauma patient(KTAS	2.57	1.706	4.1	1.591	3.74	1.626
101	4.16. Injury on pelvis	Treating urologic & genital injury	2.39	1.616	3.92	1.629	3.74	1.609
156	6.1. Applying KTAS	Triaging trauma patient(KTAS	2.88	1.694	4.2	1.597	3.73	1.577
74	4.10. Poisoning	Treating inhalation poisoning	2.62	1.571	4	1.619	3.73	1.599
75	4.10. Poisoning	Treating absorption poisoning	2.57	1.6	3.9	1.636	3.72	1.604
91	4.13. Injury on thorax	Treating rib fracture	2.61	1.585	4	1.607	3.71	1.557
129	4.24. Responding to special patient	Treating abused child	2.35	1.534	4.17	1.652	3.7	1.589
78	4.10. Poisoning	Treating drug overdose	2.81	1.578	4	1.636	3.7	1.59
66	4.7. Digestive urinary reproductive system	Treating gastrointestinal patients	2.81	1.615	4.07	1.664	3.69	1.563
130	4.24. Responding to special patient	Treating abused elderly	2.3	1.568	4.1	1.631	3.66	1.587
175	6.4. Inpatient treatment	Assisting paracentesis	2.33	1.578	3.65	1.72	3.66	1.726
128	4.23. Environmental emergency	Treating of hazardous material exposure	2.5	1.566	3.96	1.595	3.64	1.525
76	4.10. Poisoning	Treating injection poisoning	2.4	1.577	3.81	1.657	3.64	1.625
135	5.1 Transporting	Applying body mechanics	3.1	1.603	4.1	1.565	3.63	1.52
160	6.2. Monitoring	Checking pulse for inpatient	3.24	1.718	4.28	1.536	3.62	1.512
82	4.12. Injury on head, neck & face	Treating scalp injury	3.13	1.562	4.08	1.53	3.62	1.556
102	4.17. Injury on bone	Treating fracture & dislocation	3.02	1.64	4.01	1.513	3.61	1.496
59	4.3. Respiratory system	Treating hemoptysis	2.74	1.631	3.99	1.592	3.61	1.516
146	5.3. Documenting	Documenting cardiovascular care form	3.19	1.683	4.27	1.48	3.59	1.492
70	4.8. Anaphylaxis	Treating allergy	2.93	1.606	4.17	1.631	3.58	1.523
229	8.1.Managing situation	Refusing emergency care & transportation	2.85	1.597	3.88	1.621	3.58	1.663
174	6.4. Inpatient treatment	Assisting tracheostomy	2.39	1.598	3.64	1.711	3.58	1.703
183	6.4. Inpatient treatment	Assisting synchronized cardioversion	2.1	1.52	3.62	1.795	3.58	1.741
62	4.5. Endocrine system	metabolic disorder	2.88	1.629	3.91	1.61	3.56	1.513
178	6.4. Inpatient treatment	Assisting central venous catheterization	2.38	1.563	3.68	1.805	3.56	1.721
159	6.2. Monitoring	Checking BP for inpatient	3.34	1.766	4.25	1.596	3.55	1.575
57	4.3. Respiratory system	Treating asthma	2.93	1.615	4.14	1.64	3.54	1.471
220	7.5. Responding to disaster	Responding to large fire	3.12	1.62	3.96	1.641	3.54	1.576
107	4.18. Injury on soft tissue	Treating closed wound	2.9	1.58	4.03	1.557	3.53	1.568
123	4.22. Geriatric emergency	Treating elderly acute disease	3.15	1.77	3.94	1.548	3.53	1.469
249	9.3. Maintaining professionalism	Obtaining relevant certificates	3.08	1.752	3.81	1.652	3.53	1.639
165	6.2. Monitoring	Drawing venous blood for inpatient	2.93	1.635	3.78	1.622	3.53	1.546
63	4.5. Endocrine system	Treating diabetic emergency	3.18	1.672	4.11	1.629	3.52	1.429
108	4.19. Burn	Treating thermal burn	3.09	1.561	4.06	1.508	3.52	1.506
184	6.4. Inpatient treatment	Assisting of intravenous administration Epinephrine	2.32	1.599	3.67	1.782	3.52	1.74
34	3.2. Secondary assessment	Assessing abdomen	3.57	1.717	4.23	1.617	3.51	1.489
106	4.18. Injury on soft tissue	Treating open wound	3.06	1.591	4.08	1.58	3.51	1.557
67	4.7. Digestive urinary reproductive system	Treating digestive emergency	3.04	1.615	4	1.594	3.51	1.497
124	4.22. Geriatric emergency	Treating elderly delirium	2.72	1.652	3.76	1.562	3.51	1.534
246	9.2. Self-care	Managing stress	4.1	1.592	4.41	1.501	3.49	1.55
33	3.2. Secondary assessment	Assessing thorax	3.59	1.68	4.31	1.62	3.49	1.559
13	1.4. Pre-arrival instructions	Informing AED	3.24	1.805	4.2	1.659	3.49	1.616
79	4.10. Poisoning	Treating alcoholism	2.9	1.656	3.45	1.685	3.49	1.651
211	7.4. Performing in disaster department	Performing task of disaster center	2.76	1.576	4.04	1.579	3.48	1.472
187	6.4. Inpatient treatment	Assisting of intravenous administration Amiodarone	2.21	1.531	3.63	1.729	3.48	1.698
145	5.3. Documenting	Documenting cardiac arrest care form	3	1.659	4.07	1.535	3.47	1.458
150	5.3. Documenting	Documenting advice and consent form	2.9	1.657	4.02	1.59	3.47	1.508
182	6.4. Inpatient treatment	Assisting manual defibrillation	2.27	1.575	3.71	1.787	3.47	1.708
245	9.2. Self-care	Maintaining health	4.1	1.686	4.47	1.517	3.46	1.566
86	4.12. Injury on head, neck & face	Treating teeth injury	2.79	1.551	3.71	1.596	3.46	1.522
143	5.2. Communicating	Requesting direct medical control	3.07	1.682	4.13	1.583	3.45	1.53
148	5.3. Documenting	Documenting infectious disease & hazmat report	2.74	1.632	3.92	1.594	3.45	1.513
69	4.7. Digestive urinary reproductive system	Treating reproductive emergency	2.72	1.624	3.75	1.661	3.45	1.505
180	6.4. Inpatient treatment	Assisting IO	2.16	1.533	3.5	1.764	3.45	1.7
213	7.4. Performing in disaster department	Performing task of incident command unit	3.64	1.824	4.18	1.609	3.44	1.507
80	4.11. Bleeding	Treating hemostasis	3.35	1.615	4.1	1.572	3.44	1.451
149	5.3. Documenting	Documenting refusal of emergency care form	2.79	1.668	4.07	1.626	3.44	1.556
147	5.3. Documenting	Documenting major trauma care form	2.87	1.672	3.96	1.607	3.44	1.513
199	7.1. Monitoring disaster	Determining level of disaster	2.25	1.569	3.56	1.805	3.44	1.697
189	6.4. Inpatient treatment	Assisting administration of non-narcotic analgesic	2.19	1.532	3.52	1.713	3.44	1.68
30	3.1. Initial assessment	Determining priority of patient	3.9	1.669	4.43	1.523	3.43	1.442
138	5.1 Transporting	Applying KED	2.99	1.714	3.98	1.553	3.43	1.485
185	6.4. Inpatient treatment	Assisting of intravenous administration Atropine	2.13	1.508	3.49	1.754	3.43	1.762
23	3.1. Initial assessment	Forming general impression & mental status	4.17	1.738	4.5	1.56	3.42	1.479
173	6.4. Inpatient treatment	Assisting thoracic depression	3.03	1.721	4.07	1.627	3.42	1.637
167	6.3. Lifting & moving	Moving patient in hospital	3.05	1.772	3.78	1.623	3.42	1.523
186	6.4. Inpatient treatment	Assisting of intravenous administration Lidocaine	2.42	1.58	3.69	1.731	3.42	1.704
35	3.2. Secondary assessment	Assessing pelvis	3.42	1.687	4.13	1.568	3.41	1.453
164	6.2. Monitoring	Checking ECG for inpatient	3.19	1.674	3.94	1.644	3.41	1.536
222	7.5. Responding to disaster	Responding to radioactive accident	3.1	3.058	3.88	1.672	3.41	1.656
121	4.22. Geriatric emergency	Treating elderly injury	3.13	1.775	3.83	1.563	3.41	1.452
68	4.7. Digestive urinary reproductive system	Treating urologic emergency	2.88	1.606	3.79	1.672	3.41	1.498
195	6.4. Inpatient treatment	Assisting hyperbaric O2 therapy	2.38	1.601	3.62	1.771	3.41	1.659
144	5.3. Documenting	Documenting pre-hospital care report	3.14	1.77	4.09	1.588	3.4	1.536
120	4.21. Infant & child emergency	Treating child fever	3.11	1.798	3.97	1.606	3.4	1.557
219	7.5. Responding to disaster	Responding to storm & flood damage	3.19	1.662	3.95	1.648	3.4	1.638
201	7.1. Monitoring disaster	Determining nature of disaster	2.27	1.549	3.54	1.78	3.4	1.718
20	2.2. Securing scene safety	Securing patient’s safety	4.33	1.614	4.57	1.51	3.39	1.526
21	2.2. Securing scene safety	Securing bystander’s & co-worker’s safety	4.09	1.626	4.5	1.525	3.39	1.545
12	1.4. Pre-arrival instructions	Informing basic CPR	3.39	1.784	4.41	1.618	3.39	1.599
32	3.2. Secondary assessment	Assessing neck	3.67	1.656	4.34	1.589	3.39	1.48
137	5.1 Transporting	Applying stretcher	3.29	1.747	4.04	1.517	3.39	1.391
50	4.1. Basic CPR	Applying AED	3.42	1.659	4.7	1.566	3.38	1.547
29	3.1. Initial assessment	Assessing mechanism of injury	3.98	2.154	4.39	1.579	3.38	1.465
218	7.4. Performing in disaster department	Performing task of emergency medical support center	3.06	1.698	4.03	1.687	3.38	1.561
179	6.4. Inpatient treatment	Assisting IM & SQ	2.24	1.574	3.49	1.775	3.38	1.745
192	6.4. Inpatient treatment	Assisting operation	2.18	1.516	3.46	1.763	3.38	1.668
4	1.1. Identifying scene	Identifying hazmat	3.41	1.656	4.14	1.569	3.37	1.461
166	6.2. Monitoring	Drawing arterial blood for inpatient	2.85	1.629	3.61	1.649	3.37	1.594
252	9.3. Maintaining professionalism	Following regulations	3.79	1.761	4.16	1.642	3.36	1.584
136	5.1 Transporting	Applying c-collar	3.27	1.681	4.08	1.578	3.36	1.422
228	8.1.Managing situation	Responding to refusal of care & transfer	3.36	1.677	3.94	1.634	3.36	1.573
223	7.5. Responding to disaster	Responding to pandemic	3.19	1.698	3.82	1.613	3.36	1.575
161	6.2. Monitoring	Checking respiration for inpatient	2.88	1.818	3.81	1.645	3.36	1.522
43	3.3. Checking vital sign	Checking ECG	3.65	1.65	4.35	1.563	3.35	1.542
177	6.4. Inpatient treatment	Securing a vein line	3.86	1.776	4.2	1.574	3.35	1.603
14	1.4. Pre-arrival instructions	Informing first aid	3.59	1.714	4.24	1.577	3.34	1.505
191	6.4. Inpatient treatment	Assisting reduction & splinting fracture, dislocation	2.65	1.656	3.78	1.766	3.34	1.652
31	3.2. Secondary assessment	Assessing head & face	3.76	1.654	4.34	1.564	3.33	1.434
226	7.6. Disaster psychological support	Helping for psychological support	2.92	1.713	3.74	1.615	3.33	1.546
181	6.4. Inpatient treatment	Applying CPR	2.46	1.701	3.69	1.77	3.33	1.688
134	4.24. Responding to special patient	Responding to dying & death	2.79	1.665	3.66	1.645	3.32	1.581
27	3.1. Initial assessment	Assessing circulation & delivering fluid	3.84	1.695	4.35	1.665	3.31	1.435
155	6.1. Applying KTAS	Triaging child patient(KTAS	2.97	1.645	3.87	1.571	3.31	1.482
190	6.4. Inpatient treatment	Assisting ligation & cutting umbilical cord	2.56	1.71	3.85	1.796	3.31	1.691
196	6.4. Inpatient treatment	Assisting wound treatment	2.47	1.643	3.63	1.776	3.31	1.655
216	7.4. Performing in disaster department	Performing task of prompt-response team	3.12	1.667	4.05	1.571	3.3	1.481
153	5.4. Transferring	Reporting on special patient	2.76	1.624	3.88	1.584	3.3	1.47
221	7.5. Responding to disaster	Responding to chemical disaster	2.95	1.616	3.82	1.662	3.3	1.577
194	6.4. Inpatient treatment	Administrating O2	2.61	1.694	3.73	1.787	3.3	1.65
140	5.1 Transporting	Transporting patient to treatable medical institution	3.09	1.807	3.86	1.668	3.29	1.537
230	8.1.Managing situation	Discontinuing & terminating resuscitation	2.89	1.588	3.83	1.612	3.29	1.589
19	2.2. Securing scene safety	Securing personal safety	4.04	1.652	4.55	1.516	3.28	1.492
28	3.1. Initial assessment	Assessing disability	3.65	1.676	4.2	1.619	3.28	1.425
125	4.23. Environmental emergency	Treating heat emergency	3.07	1.553	3.94	1.541	3.28	1.443
208	7.3. Triaging MCI	Triaging contaminated & infected victim	3.14	1.57	3.89	1.546	3.28	1.453
127	4.23. Environmental emergency	Treating bite & sting	2.55	1.554	3.72	1.55	3.28	1.502
5	1.1. Identifying scene	Identifying required resources	3.83	1.623	4.25	1.46	3.27	1.358
139	5.1 Transporting	Applying emergency urgent non-urgent move	3.3	1.673	4.1	1.545	3.27	1.477
224	7.5. Responding to disaster	Responding to traffic accidents with MCI	3.29	1.759	3.85	1.696	3.27	1.571
126	4.23. Environmental emergency	Treating cold emergency	2.76	1.571	3.85	1.495	3.27	1.416
15	1.4. Pre-arrival instructions	Informing scene safety	3.44	1.672	4.1	1.54	3.26	1.43
37	3.2. Secondary assessment	Assessing back	3.34	1.664	4.01	1.58	3.26	1.383
193	6.4. Inpatient treatment	Opening & maintaining airway	2.62	1.676	3.75	1.777	3.26	1.61
200	7.1. Monitoring disaster	Determining type of disaster	2.42	1.569	3.58	1.754	3.26	1.59
25	3.1. Initial assessment	Assessing & maintaining airway	3.76	1.724	4.45	1.673	3.24	1.473
240	8.3. Controlling infection	Responding to infectious disease	3.69	1.647	4.13	1.594	3.24	1.565
58	4.3. Respiratory system	Treating hyperpnea	3.36	1.646	3.95	1.629	3.24	1.46
122	4.22. Geriatric emergency	Treating elderly falling	3.4	1.872	3.9	1.547	3.24	1.455
231	8.2.Managing resource	Applying QM	3.34	1.684	3.81	1.594	3.24	1.449
142	5.2. Communicating	Providing information of patient	3.46	1.755	4.07	1.586	3.23	1.453
163	6.2. Monitoring	Checking SPO2·EtCO2 for inpatient	3.43	1.777	3.95	1.626	3.23	1.462
176	6.4. Inpatient treatment	Assisting enema	3.48	1.924	3.92	1.69	3.22	1.627
188	6.4. Inpatient treatment	Administratingaspirin	2.23	1.523	3.47	1.715	3.22	1.664
251	9.3. Maintaining professionalism	Participating in research activities	2.45	1.599	3.25	1.665	3.22	1.633
26	3.1. Initial assessment	Assessing breathing & delivering O2	3.88	1.738	4.46	1.626	3.21	1.47
217	7.4. Performing in disaster department	Performing task of DMAT	3.54	1.913	4.15	1.673	3.21	1.505
253	9.3. Maintaining professionalism	Following code of ethics	3.69	1.798	4.08	1.661	3.21	1.57
212	7.4. Performing in disaster department	Performing task of disaster headquarters	3.58	1.857	4.02	1.586	3.21	1.455
225	7.6. Disaster psychological support	Screening for psychological support	3.26	1.806	3.87	1.626	3.21	1.546
162	6.2. Monitoring	Checking body temperature for inpatient	2.86	1.819	3.74	1.672	3.21	1.5
154	6.1. Applying KTAS	Triaging adult patient(KTAS	2.79	1.675	3.77	1.645	3.2	1.475
210	7.4. Performing in disaster department	Performing task of first-arrival team	3.79	1.788	4.24	1.549	3.19	1.515
242	9.1. Training	Training emergency care	3.42	1.681	4.05	1.572	3.19	1.415
202	7.2. Managing disaster	Applying principles of disaster management	2.53	1.576	3.69	1.769	3.19	1.595
247	9.3. Maintaining professionalism	Participating in case-review	2.9	1.683	3.66	1.631	3.19	1.512
36	3.2. Secondary assessment	Assessing extremities	3.65	1.694	4.24	1.562	3.18	1.405
243	9.1. Training	Training CPR	3.51	1.69	4.18	1.616	3.18	1.438
248	9.3. Maintaining professionalism	Participating in continuing education	3.85	1.709	4.09	1.62	3.18	1.508
244	9.1. Training	Training clinical & squad trainee	3.19	1.716	3.93	1.64	3.18	1.492
239	8.3. Controlling infection	Controlling infection of EMTs & paramedics	3.92	1.702	4.29	1.563	3.17	1.513
151	5.3. Documenting	Documenting hospital medical report	2.99	1.703	3.97	1.587	3.17	1.435
152	5.4. Transferring	Face-face reporting	2.89	1.71	3.96	1.627	3.17	1.477
8	1.3. Guiding response	Determining priority of response	3.74	1.737	4.11	1.569	3.16	1.397
250	9.3. Maintaining professionalism	Joining organizations of professionals	2.69	1.699	3.33	1.695	3.15	1.59
236	8.2.Managing resource	Knowing resource & EMS of area	3.53	1.696	3.97	1.613	3.14	1.516
227	8.1.Managing situation	Providing information on medical institutions	3.39	1.736	3.84	1.66	3.14	1.46
235	8.2.Managing resource	Maintaining equipment & supplies	3.82	1.775	4.15	1.629	3.13	1.447
205	7.2. Managing disaster	Managing disaster supplies	2.38	1.611	3.46	1.789	3.12	1.638
215	7.4. Performing in disaster department	Performing task of transportation unit	3.79	1.777	4.19	1.567	3.11	1.522
214	7.4. Performing in disaster department	Performing task of treatment unit	3.69	1.767	4.12	1.527	3.11	1.495
103	4.17. Injury on bone	Treating sprain & strain	3.37	1.743	3.67	1.646	3.11	1.545
24	3.1. Initial assessment	Assessing & immobilizing neck	3.86	1.697	4.43	1.619	3.1	1.464
234	8.2.Managing resource	Maintaining ambulance	4.2	1.721	4.25	1.568	3.1	1.439
16	2.1. Communicating on enroute	Obtaining information of scene	4.28	1.63	4.45	1.529	3.09	1.388
204	7.2. Managing disaster	Managing hospital disaster	2.36	1.591	3.55	1.728	3.09	1.63
209	7.3. Triaging MCI	Documenting triage tag	3.39	1.519	4.31	1.479	3.08	1.47
22	2.2. Securing scene safety	Requesting additional help	3.74	1.612	4.26	1.489	3.07	1.409
141	5.2. Communicating	Applying principles of radio communication	3.19	1.807	3.88	1.674	3.07	1.516
206	7.3. Triaging MCI	Triaging adult victim	2.5	1.638	3.58	1.793	3.07	1.603
10	1.3. Guiding response	Informing condition of scene	3.91	1.682	4.19	1.53	3.06	1.389
198	6.4. Inpatient treatment	Applying heat & cold	2.47	1.625	3.53	1.764	3.06	1.657
233	8.2.Managing resource	Driving ambulance	4.14	1.778	4.16	1.636	3.05	1.501
6	1.2. Identifying patient	Identifying patient’s chief complaint	4.33	1.72	4.56	1.521	3.04	1.371
104	4.18. Injury on soft tissue	Treating bleeding	3.57	1.693	3.88	1.567	3.04	1.44
238	8.3. Controlling infection	Disinfecting ambulance	3.93	1.703	4.21	1.61	3.02	1.503
237	8.3. Controlling infection	Applying cleaning, disinfection, & sterilization	3.74	1.71	4.1	1.606	3.02	1.466
1	1.1. Identifying scene	Identifying nature of call	4.09	1.739	4.42	1.525	3.01	1.325
232	8.2.Managing resource	Organizing work schedule	3.35	1.785	3.71	1.67	3.01	1.512
2	1.1. Identifying scene	Identifying location of patient	4.2	1.709	4.5	1.5	3	1.334
197	6.4. Inpatient treatment	Assisting burn treatment	2.55	1.66	3.63	1.788	2.99	1.719
11	1.3. Guiding response	Requesting additional resources	3.6	1.621	4.07	1.56	2.98	1.336
170	6.4. Inpatient treatment	Assisting foley catheterization	3.48	1.9	4.08	1.683	2.97	1.63
241	8.3. Controlling infection	Applying BSI	4.05	1.68	4.27	1.57	2.95	1.661
172	6.4. Inpatient treatment	Assisting chest tube insertion	3.55	1.921	4.14	1.628	2.95	1.708
105	4.18. Injury on soft tissue	Treating wound	3.71	1.724	3.76	1.611	2.95	1.463
169	6.4. Inpatient treatment	Applying ET-tube	3.64	1.823	4.25	1.612	2.93	1.616
9	1.3. Guiding response	Informing state of patient	3.9	1.733	4.15	1.613	2.93	1.348
171	6.4. Inpatient treatment	Assisting L-tube insertion	3.58	1.918	4.02	1.698	2.91	1.699
17	2.1. Communicating on enroute	Informing condition of traffic	3.61	1.609	3.89	1.505	2.88	1.379
203	7.2. Managing disaster	Spreading information of disaster	2.63	1.688	3.64	1.773	2.88	1.61
44	3.3. Checking vital sign	Taking chief complaint	4.38	1.767	4.62	1.569	2.87	1.536
40	3.3. Checking vital sign	Checking respiration	4.28	1.76	4.53	1.631	2.86	1.478
207	7.3. Triaging MCI	Triaging child victim	2.59	1.671	3.42	1.735	2.86	1.562
39	3.3. Checking vital sign	Checking pulse	4.35	1.764	4.55	1.616	2.82	1.459
38	3.3. Checking vital sign	Checking BP	4.28	1.755	4.58	1.568	2.8	1.43
18	2.1. Communicating on enroute	Informing ETA	3.78	1.637	3.87	1.504	2.79	1.398
3	1.1. Identifying scene	Identifying number of patient	4.08	1.712	4.39	1.523	2.75	1.321
48	3.3. Checking vital sign	Taking social history	3.39	1.687	3.69	1.611	2.74	1.318
168	6.3. Lifting & moving	Moving patient from ambulance to hospital	4.07	1.823	4.23	1.662	2.71	1.494
47	3.3. Checking vital sign	Taking family history	3.73	1.753	4.05	1.602	2.7	1.404
46	3.3. Checking vital sign	Taking past history	4.3	1.75	4.46	1.57	2.64	1.464
42	3.3. Checking vital sign	Checking SPO2	4.38	1.724	4.62	1.566	2.61	1.482
7	1.2. Identifying patient	Identifying patient’s age & sex	4.08	1.747	4.18	1.582	2.56	1.315
41	3.3. Checking vital sign	Checking body temperature	4.4	1.691	4.52	1.573	2.55	1.486
71	4.8. Anaphylaxis	Treating anaphylaxis	2.79	1.622	3.69	1.55	2.55	1.575
